# Supplementary material for: Glycozolidal
Source: Acta Crystallogr Sect E Struct Rep Online. 2011 Jun 25;67(Pt 7):o1811–2. doi: 10.1107/S1600536811024160 (PMC3151865; doi:10.1107/S1600536811024160)
Supplement: Supplementary file 1 [file e-67-o1811-sup1.cif]

##############################################################################
#                                                                            #
# This CIF contains the data in a paper accepted for publication in          #
# Acta Crystallographica Section E. It conforms to the requirements of       #
# Notes for Authors for Acta Crystallographica Section E, and has been       #
# peer reviewed under the auspices of the IUCr Commission on Journals.       #
#                                                                            #
# Full details of the Crystallographic Information File format               #
# are given in the paper "The Crystallographic Information File (CIF):       #
# a New Standard Archive File for Crystallography" by S. R. Hall, F. H.      #
# Allen and I. D. Brown [Acta Cryst. (1991), A47, 655-685].                  #
#                                                                            #
# The current version of the core CIF dictionary is obtainable from          #
# ftp://ftp.iucr.org/pub/cif_core.dic.                                       #
#                                                                            #
# Software is freely available for graphical display of the structure(s)     #
# in this CIF. For information consult the CIF software page                 #
# http://www.iucr.org/resources/cif/software.                                #
#                                                                            #
# This file may be used for bona fide research purposes within the           #
# scientific community so long as proper attribution is given to the journal # 
# article from which it was obtained.                                        #
#                                                                            #
##############################################################################
data_global
_audit_creation_method     'form.cif (version 2.0)'
_journal_data_validation_number     ?
_journal_date_recd_electronic     2011-06-17
_journal_date_accepted     2011-06-20
_journal_name_full     'Acta Crystallographica, Section E'
_journal_year     2011
_journal_volume     67
_journal_issue      7
_journal_page_first     o1811
_journal_page_last     o1812
_journal_paper_category     QO
_journal_coeditor_code     IS2736
_publ_contact_author_name     'Prof. Fun Hoong-Kun'
_publ_contact_author_address
;
      X-ray Crystallography Unit
      School of Physics
      Universiti Sains Malaysia
      11800 USM, Penang
      MALAYSIA
;
_publ_contact_author_email     'hkfun@usm.my'
_publ_contact_author_fax     '6 04 6579150'
_publ_contact_author_phone     '6 04 6533652'
_publ_section_title
;
Glycozolidal
;
loop_
    _publ_author_name
    _publ_author_footnote
    _publ_author_address
    'Hoong-Kun Fun'
;
      Thomson Reuters ResearcherID: A-3561-2009.
;
;     X-ray Crystallography Unit
      School of Physics
      Universiti Sains Malaysia
      11800 USM, Penang
      Malaysia
;
    'Wisanu Maneerat' ?
;
      Natural Products Research Laboratory
      School of Science
      Mae Fah Luang University
      Tasud, Muang Chiang Rai 57100
      Thailand
;
    'Surat Laphookhieo' ?
;
      Natural Products Research Laboratory
      School of Science
      Mae Fah Luang University
      Tasud, Muang Chiang Rai 57100
      Thailand
;
    'Suchada Chantrapromma'
;
      Additional correspondence author, e-mail: suchada.c@psu.ac.th.
      Thomson Reuters ResearcherID: A-5085-2009.
;
;     Crystal Materials Research Unit
      Department of Chemistry
      Faculty of Science
      Prince of Songkla University
      Hat-Yai, Songkhla 90112
      Thailand
;
data_I
_audit_creation_method     SHELXL-97
_chemical_name_systematic
;
2,7-Dimethoxy-9<i>H</i>-carbazole-3-carbaldehyde
;
_chemical_name_common
;
Glycozolidal
;
_chemical_formula_moiety     'C15 H13 N O3'
_chemical_formula_sum     'C15 H13 N O3'
_chemical_formula_iupac     'C15 H13 N O3'
_chemical_formula_weight     255.26
_chemical_melting_point     ?
_chemical_melting_point_gt     469.6
_chemical_melting_point_lt     470.7
_symmetry_cell_setting     monoclinic
_symmetry_space_group_name_H-M     'C 2/c'
_symmetry_space_group_name_Hall     '-C 2yc'
loop_
    _symmetry_equiv_pos_as_xyz
    'x, y, z'
    '-x, y, -z+1/2'
    'x+1/2, y+1/2, z'
    '-x+1/2, y+1/2, -z+1/2'
    '-x, -y, -z'
    'x, -y, z-1/2'
    '-x+1/2, -y+1/2, -z'
    'x+1/2, -y+1/2, z-1/2'
_cell_length_a     20.5756(4)
_cell_length_b     8.12980(10)
_cell_length_c     14.0411(3)
_cell_angle_alpha     90.00
_cell_angle_beta     98.8710(10)
_cell_angle_gamma     90.00
_cell_volume     2320.64(7)
_cell_formula_units_Z     8
_cell_measurement_reflns_used     3381
_cell_measurement_theta_min     2.00
_cell_measurement_theta_max     30.00
_cell_measurement_temperature     100
_exptl_crystal_description     Block
_exptl_crystal_colour     Yellow
_exptl_crystal_size_max     0.53
_exptl_crystal_size_mid     0.42
_exptl_crystal_size_min     0.16
_exptl_crystal_density_diffrn     1.461
_exptl_crystal_density_meas     ?
_exptl_crystal_density_method     'not measured'
_exptl_crystal_F_000     1072
_exptl_absorpt_coefficient_mu     0.103
_exptl_absorpt_correction_type     multi-scan
_exptl_absorpt_process_details     '(SADABS; Bruker, 2005)'
_exptl_absorpt_correction_T_min     0.9473
_exptl_absorpt_correction_T_max     0.9838
_exptl_special_details
;
The crystal was placed in the cold stream of an Oxford Cryosystems Cobra
open-flow nitrogen cryostat (Cosier & Glazer, 1986) operating at 120.0(1) K.
;
_diffrn_ambient_temperature     100
_diffrn_radiation_type     'MoK\a'
_diffrn_radiation_wavelength     0.71073
_diffrn_radiation_source     'sealed tube'
_diffrn_radiation_monochromator     'graphite'
_diffrn_measurement_device_type     'Bruker APEXII CCD area-detector'
_diffrn_measurement_method     '\f and \w'
_diffrn_detector_area_resol_mean     ?
_diffrn_reflns_number     13003
_diffrn_reflns_av_R_equivalents     0.0203
_diffrn_reflns_av_sigmaI/netI     0.0179
_diffrn_reflns_theta_min     2.00
_diffrn_reflns_theta_max     30.00
_diffrn_reflns_theta_full     30.00
_diffrn_measured_fraction_theta_max     0.996
_diffrn_measured_fraction_theta_full     0.996
_diffrn_reflns_limit_h_min     -28
_diffrn_reflns_limit_h_max     28
_diffrn_reflns_limit_k_min     -11
_diffrn_reflns_limit_k_max     9
_diffrn_reflns_limit_l_min     -19
_diffrn_reflns_limit_l_max     15
_diffrn_standards_number     0
_diffrn_standards_interval_count     ?
_diffrn_standards_interval_time     ?
_diffrn_standards_decay_%     ?
_refine_special_details
;
Refinement of <i>F</i>^2^ against ALL reflections. The weighted <i>R</i>-factor
<i>wR</i> and goodness of fit <i>S</i> are based on <i>F</i>^2^, conventional
<i>R</i>-factors <i>R</i> are based on <i>F</i>, with <i>F</i> set to zero for
negative <i>F</i>^2^. The threshold expression of <i>F</i>^2^ >
\s(<i>F</i>^2^) is used only for calculating <i>R</i>-factors(gt) <i>etc</i>.
and is not relevant to the choice of reflections for refinement.
<i>R</i>-factors based on <i>F</i>^2^ are statistically about twice as large
as those based on <i>F</i>, and <i>R</i>- factors based on ALL data will be
even larger.
;
_reflns_number_total     3381
_reflns_number_gt     3032
_reflns_threshold_expression     I>2\s(I)
_refine_ls_structure_factor_coef     Fsqd
_refine_ls_matrix_type     full
_refine_ls_R_factor_all     0.0425
_refine_ls_R_factor_gt     0.0389
_refine_ls_wR_factor_gt     0.1099
_refine_ls_wR_factor_ref     0.1151
_refine_ls_goodness_of_fit_ref     1.043
_refine_ls_restrained_S_all     1.043
_refine_ls_number_reflns     3381
_refine_ls_number_parameters     178
_refine_ls_number_restraints     0
_refine_ls_hydrogen_treatment     mixed
_refine_ls_weighting_scheme     calc
_refine_ls_weighting_details
         'calc w=1/[\s^2^(Fo^2^)+(0.0682P)^2^+1.6186P] where P=(Fo^2^+2Fc^2^)/3'
_atom_sites_solution_hydrogens     geom
_atom_sites_solution_primary     direct
_atom_sites_solution_secondary     difmap
_refine_ls_shift/su_max     0.001
_refine_ls_shift/su_mean     0.001
_refine_diff_density_max     0.448
_refine_diff_density_min     -0.243
_refine_ls_extinction_method     none
_refine_ls_extinction_coef     ?
loop_
    _atom_type_symbol
    _atom_type_description
    _atom_type_scat_dispersion_real
    _atom_type_scat_dispersion_imag
    _atom_type_scat_source
    'C' 'C' 0.0033 0.0016
                         'International Tables Vol C Tables 4.2.6.8 and 6.1.1.4'
    'H' 'H' 0.0000 0.0000
                         'International Tables Vol C Tables 4.2.6.8 and 6.1.1.4'
    'N' 'N' 0.0061 0.0033
                         'International Tables Vol C Tables 4.2.6.8 and 6.1.1.4'
    'O' 'O' 0.0106 0.0060
                         'International Tables Vol C Tables 4.2.6.8 and 6.1.1.4'
_computing_data_collection     'APEX2 (Bruker, 2005)'
_computing_cell_refinement     'SAINT (Bruker, 2005)'
_computing_data_reduction     'SAINT (Bruker, 2005)'
_computing_structure_solution     'SHELXTL (Sheldrick, 2008)'
_computing_structure_refinement     'SHELXTL (Sheldrick, 2008)'
_computing_molecular_graphics     'SHELXTL (Sheldrick, 2008)'
_computing_publication_material
;
SHELXTL (Sheldrick, 2008) and PLATON (Spek, 2009)
;
loop_
    _atom_site_type_symbol
    _atom_site_label
    _atom_site_fract_x
    _atom_site_fract_y
    _atom_site_fract_z
    _atom_site_U_iso_or_equiv
    _atom_site_adp_type
    _atom_site_calc_flag
    _atom_site_refinement_flags
    _atom_site_occupancy
    _atom_site_symmetry_multiplicity
    _atom_site_disorder_assembly
    _atom_site_disorder_group
    O O1 0.06869(4) 0.45177(10) 0.60778(5) 0.01915(17) Uani d . 1 1 . .
    O O2 0.01915(4) 0.13634(10) 0.39162(6) 0.02408(18) Uani d . 1 1 . .
    O O3 0.34527(3) 0.26588(9) 0.16940(5) 0.01588(16) Uani d . 1 1 . .
    N N1 0.27840(4) 0.55708(10) 0.49606(6) 0.01503(17) Uani d . 1 1 . .
    H H1N1 0.2977(8) 0.626(2) 0.5410(12) 0.031(4) Uiso d . 1 1 . .
    C C1 0.17456(5) 0.51795(12) 0.56255(7) 0.01507(18) Uani d . 1 1 . .
    H H1A 0.1855 0.5922 0.6148 0.018 Uiso calc R 1 1 . .
    C C2 0.11513(5) 0.43366(12) 0.54868(7) 0.01486(19) Uani d . 1 1 . .
    C C3 0.09900(5) 0.32215(12) 0.47030(7) 0.01479(18) Uani d . 1 1 . .
    C C4 0.14322(5) 0.29659(12) 0.40535(7) 0.01420(18) Uani d . 1 1 . .
    H H4A 0.1325 0.2221 0.3532 0.017 Uiso calc R 1 1 . .
    C C5 0.27380(4) 0.30870(12) 0.28279(7) 0.01392(18) Uani d . 1 1 . .
    H H5A 0.2440 0.2330 0.2479 0.017 Uiso calc R 1 1 . .
    C C6 0.33378(5) 0.34504(12) 0.25284(7) 0.01366(18) Uani d . 1 1 . .
    C C7 0.37905(5) 0.45348(12) 0.30457(7) 0.01510(18) Uani d . 1 1 . .
    H H7A 0.4196 0.4759 0.2826 0.018 Uiso calc R 1 1 . .
    C C8 0.36473(5) 0.52877(12) 0.38837(7) 0.01506(19) Uani d . 1 1 . .
    H H8A 0.3955 0.6003 0.4248 0.018 Uiso calc R 1 1 . .
    C C9 0.30431(5) 0.49645(12) 0.41708(7) 0.01365(18) Uani d . 1 1 . .
    C C10 0.25861(4) 0.38624(11) 0.36532(6) 0.01310(18) Uani d . 1 1 . .
    C C11 0.20281(4) 0.38018(11) 0.41712(6) 0.01329(18) Uani d . 1 1 . .
    C C12 0.21752(4) 0.48914(11) 0.49667(7) 0.01357(18) Uani d . 1 1 . .
    C C13 0.08690(5) 0.55135(13) 0.69203(7) 0.0199(2) Uani d . 1 1 . .
    H H13A 0.0510 0.5519 0.7305 0.030 Uiso calc R 1 1 . .
    H H13B 0.0955 0.6641 0.6726 0.030 Uiso calc R 1 1 . .
    H H13C 0.1266 0.5061 0.7306 0.030 Uiso calc R 1 1 . .
    C C14 0.03699(5) 0.23074(13) 0.45831(8) 0.0192(2) Uani d . 1 1 . .
    H H14A 0.0089 0.2457 0.5053 0.023 Uiso calc R 1 1 . .
    C C15 0.41126(5) 0.27000(14) 0.14839(8) 0.0200(2) Uani d . 1 1 . .
    H H15A 0.4153 0.1932 0.0958 0.030 Uiso calc R 1 1 . .
    H H15B 0.4419 0.2380 0.2059 0.030 Uiso calc R 1 1 . .
    H H15C 0.4217 0.3816 0.1291 0.030 Uiso calc R 1 1 . .
loop_
    _atom_site_aniso_label
    _atom_site_aniso_U_11
    _atom_site_aniso_U_22
    _atom_site_aniso_U_33
    _atom_site_aniso_U_12
    _atom_site_aniso_U_13
    _atom_site_aniso_U_23
    O1 0.0164(3) 0.0238(4) 0.0186(4) -0.0010(3) 0.0070(3) -0.0029(3)
    O2 0.0178(4) 0.0251(4) 0.0294(4) -0.0050(3) 0.0038(3) -0.0061(3)
    O3 0.0146(3) 0.0201(3) 0.0135(3) 0.0005(2) 0.0042(2) -0.0016(2)
    N1 0.0141(4) 0.0167(4) 0.0145(4) -0.0030(3) 0.0028(3) -0.0026(3)
    C1 0.0157(4) 0.0159(4) 0.0137(4) -0.0003(3) 0.0025(3) -0.0008(3)
    C2 0.0142(4) 0.0162(4) 0.0147(4) 0.0011(3) 0.0039(3) 0.0015(3)
    C3 0.0135(4) 0.0156(4) 0.0154(4) -0.0007(3) 0.0025(3) 0.0012(3)
    C4 0.0144(4) 0.0145(4) 0.0136(4) -0.0010(3) 0.0017(3) 0.0007(3)
    C5 0.0139(4) 0.0143(4) 0.0134(4) -0.0007(3) 0.0018(3) 0.0004(3)
    C6 0.0149(4) 0.0145(4) 0.0118(4) 0.0013(3) 0.0029(3) 0.0010(3)
    C7 0.0133(4) 0.0164(4) 0.0157(4) -0.0014(3) 0.0029(3) 0.0016(3)
    C8 0.0143(4) 0.0156(4) 0.0152(4) -0.0026(3) 0.0021(3) 0.0004(3)
    C9 0.0138(4) 0.0137(4) 0.0133(4) -0.0004(3) 0.0018(3) 0.0006(3)
    C10 0.0129(4) 0.0138(4) 0.0127(4) -0.0006(3) 0.0021(3) 0.0014(3)
    C11 0.0134(4) 0.0143(4) 0.0123(4) -0.0004(3) 0.0024(3) 0.0008(3)
    C12 0.0132(4) 0.0140(4) 0.0133(4) -0.0003(3) 0.0015(3) 0.0012(3)
    C13 0.0226(5) 0.0206(5) 0.0178(5) 0.0012(4) 0.0074(4) -0.0015(4)
    C14 0.0143(4) 0.0206(5) 0.0232(5) -0.0019(3) 0.0047(3) -0.0002(4)
    C15 0.0166(4) 0.0243(5) 0.0204(5) -0.0012(4) 0.0073(4) -0.0016(4)
_geom_special_details
;
All e.s.d.'s (except the e.s.d. in the dihedral angle between two l.s. planes)
are estimated using the full covariance matrix. The cell e.s.d.'s are taken
into account individually in the estimation of e.s.d.'s in distances, angles
and torsion angles; correlations between e.s.d.'s in cell parameters are only
used when they are defined by crystal symmetry. An approximate (isotropic)
treatment of cell e.s.d.'s is used for estimating e.s.d.'s involving l.s.
planes.
;
loop_
    _geom_bond_atom_site_label_1
    _geom_bond_atom_site_label_2
    _geom_bond_site_symmetry_2
    _geom_bond_distance
    _geom_bond_publ_flag
    O1 C2 . 1.3667(11) ?
    O1 C13 . 1.4347(13) ?
    O2 C14 . 1.2225(13) ?
    O3 C6 . 1.3887(11) ?
    O3 C15 . 1.4337(11) ?
    N1 C12 . 1.3702(11) ?
    N1 C9 . 1.3927(12) ?
    N1 H1N1 . 0.890(17) ?
    C1 C2 . 1.3890(13) ?
    C1 C12 . 1.3944(13) ?
    C1 H1A . 0.9500 ?
    C2 C3 . 1.4250(13) ?
    C3 C4 . 1.3995(13) ?
    C3 C14 . 1.4637(13) ?
    C4 C11 . 1.3892(13) ?
    C4 H4A . 0.9500 ?
    C5 C6 . 1.3954(12) ?
    C5 C10 . 1.3962(13) ?
    C5 H5A . 0.9500 ?
    C6 C7 . 1.4013(13) ?
    C7 C8 . 1.3975(13) ?
    C7 H7A . 0.9500 ?
    C8 C9 . 1.3896(13) ?
    C8 H8A . 0.9500 ?
    C9 C10 . 1.4158(13) ?
    C10 C11 . 1.4516(12) ?
    C11 C12 . 1.4212(13) ?
    C13 H13A . 0.9800 ?
    C13 H13B . 0.9800 ?
    C13 H13C . 0.9800 ?
    C14 H14A . 0.9500 ?
    C15 H15A . 0.9800 ?
    C15 H15B . 0.9800 ?
    C15 H15C . 0.9800 ?
loop_
    _geom_angle_atom_site_label_1
    _geom_angle_atom_site_label_2
    _geom_angle_atom_site_label_3
    _geom_angle_site_symmetry_1
    _geom_angle_site_symmetry_3
    _geom_angle
    _geom_angle_publ_flag
    C2 O1 C13 . . 116.31(8) ?
    C6 O3 C15 . . 116.91(8) ?
    C12 N1 C9 . . 108.96(8) ?
    C12 N1 H1N1 . . 123.8(11) ?
    C9 N1 H1N1 . . 127.2(11) ?
    C2 C1 C12 . . 117.29(9) ?
    C2 C1 H1A . . 121.4 ?
    C12 C1 H1A . . 121.4 ?
    O1 C2 C1 . . 122.99(9) ?
    O1 C2 C3 . . 115.86(8) ?
    C1 C2 C3 . . 121.15(9) ?
    C4 C3 C2 . . 120.03(9) ?
    C4 C3 C14 . . 119.50(9) ?
    C2 C3 C14 . . 120.45(9) ?
    C11 C4 C3 . . 120.02(9) ?
    C11 C4 H4A . . 120.0 ?
    C3 C4 H4A . . 120.0 ?
    C6 C5 C10 . . 118.43(8) ?
    C6 C5 H5A . . 120.8 ?
    C10 C5 H5A . . 120.8 ?
    O3 C6 C5 . . 115.45(8) ?
    O3 C6 C7 . . 122.88(8) ?
    C5 C6 C7 . . 121.67(9) ?
    C8 C7 C6 . . 120.15(8) ?
    C8 C7 H7A . . 119.9 ?
    C6 C7 H7A . . 119.9 ?
    C9 C8 C7 . . 118.40(9) ?
    C9 C8 H8A . . 120.8 ?
    C7 C8 H8A . . 120.8 ?
    C8 C9 N1 . . 129.31(9) ?
    C8 C9 C10 . . 121.59(9) ?
    N1 C9 C10 . . 109.10(8) ?
    C5 C10 C9 . . 119.72(8) ?
    C5 C10 C11 . . 134.11(8) ?
    C9 C10 C11 . . 106.16(8) ?
    C4 C11 C12 . . 118.40(8) ?
    C4 C11 C10 . . 135.13(9) ?
    C12 C11 C10 . . 106.47(8) ?
    N1 C12 C1 . . 127.59(9) ?
    N1 C12 C11 . . 109.30(8) ?
    C1 C12 C11 . . 123.10(9) ?
    O1 C13 H13A . . 109.5 ?
    O1 C13 H13B . . 109.5 ?
    H13A C13 H13B . . 109.5 ?
    O1 C13 H13C . . 109.5 ?
    H13A C13 H13C . . 109.5 ?
    H13B C13 H13C . . 109.5 ?
    O2 C14 C3 . . 124.07(10) ?
    O2 C14 H14A . . 118.0 ?
    C3 C14 H14A . . 118.0 ?
    O3 C15 H15A . . 109.5 ?
    O3 C15 H15B . . 109.5 ?
    H15A C15 H15B . . 109.5 ?
    O3 C15 H15C . . 109.5 ?
    H15A C15 H15C . . 109.5 ?
    H15B C15 H15C . . 109.5 ?
loop_
    _geom_torsion_atom_site_label_1
    _geom_torsion_atom_site_label_2
    _geom_torsion_atom_site_label_3
    _geom_torsion_atom_site_label_4
    _geom_torsion_site_symmetry_1
    _geom_torsion_site_symmetry_2
    _geom_torsion_site_symmetry_3
    _geom_torsion_site_symmetry_4
    _geom_torsion
    _geom_torsion_publ_flag
    C13 O1 C2 C1 . . . . -6.03(14) ?
    C13 O1 C2 C3 . . . . 174.23(8) ?
    C12 C1 C2 O1 . . . . -179.61(9) ?
    C12 C1 C2 C3 . . . . 0.12(14) ?
    O1 C2 C3 C4 . . . . 179.41(8) ?
    C1 C2 C3 C4 . . . . -0.33(14) ?
    O1 C2 C3 C14 . . . . -2.02(14) ?
    C1 C2 C3 C14 . . . . 178.23(9) ?
    C2 C3 C4 C11 . . . . -0.13(14) ?
    C14 C3 C4 C11 . . . . -178.71(9) ?
    C15 O3 C6 C5 . . . . -166.26(8) ?
    C15 O3 C6 C7 . . . . 13.32(13) ?
    C10 C5 C6 O3 . . . . -178.94(8) ?
    C10 C5 C6 C7 . . . . 1.47(14) ?
    O3 C6 C7 C8 . . . . -179.69(8) ?
    C5 C6 C7 C8 . . . . -0.13(14) ?
    C6 C7 C8 C9 . . . . -1.58(14) ?
    C7 C8 C9 N1 . . . . -179.11(9) ?
    C7 C8 C9 C10 . . . . 1.98(14) ?
    C12 N1 C9 C8 . . . . -178.97(10) ?
    C12 N1 C9 C10 . . . . 0.05(11) ?
    C6 C5 C10 C9 . . . . -1.08(13) ?
    C6 C5 C10 C11 . . . . 179.98(10) ?
    C8 C9 C10 C5 . . . . -0.65(14) ?
    N1 C9 C10 C5 . . . . -179.76(8) ?
    C8 C9 C10 C11 . . . . 178.56(9) ?
    N1 C9 C10 C11 . . . . -0.55(10) ?
    C3 C4 C11 C12 . . . . 0.77(14) ?
    C3 C4 C11 C10 . . . . -179.17(10) ?
    C5 C10 C11 C4 . . . . -0.18(19) ?
    C9 C10 C11 C4 . . . . -179.22(10) ?
    C5 C10 C11 C12 . . . . 179.87(10) ?
    C9 C10 C11 C12 . . . . 0.83(10) ?
    C9 N1 C12 C1 . . . . -179.26(9) ?
    C9 N1 C12 C11 . . . . 0.49(11) ?
    C2 C1 C12 N1 . . . . -179.72(9) ?
    C2 C1 C12 C11 . . . . 0.56(14) ?
    C4 C11 C12 N1 . . . . 179.22(8) ?
    C10 C11 C12 N1 . . . . -0.82(10) ?
    C4 C11 C12 C1 . . . . -1.01(14) ?
    C10 C11 C12 C1 . . . . 178.95(9) ?
    C4 C3 C14 O2 . . . . -3.35(16) ?
    C2 C3 C14 O2 . . . . 178.08(10) ?
loop_
    _geom_hbond_atom_site_label_D
    _geom_hbond_atom_site_label_H
    _geom_hbond_atom_site_label_A
    _geom_hbond_site_symmetry_A
    _geom_hbond_distance_DH
    _geom_hbond_distance_HA
    _geom_hbond_distance_DA
    _geom_hbond_angle_DHA
    _geom_hbond_publ_flag
    N1 H1N1 O3 6_566 0.890(17) 2.106(17) 2.9758(11) 165.2(15) y
    C15 H15C O2 4_555 0.98 2.44 3.3888(14) 162 y
    C15 H15A Cg2 4_545 0.98 2.91 3.6613(12) 134 y
