# Supplementary material for: Glycozolidal
Source: Acta Crystallogr Sect E Struct Rep Online. 2011 Jun 25;67(Pt 7):o1811–2. doi: 10.1107/S1600536811024160 (PMC3151865; doi:10.1107/S1600536811024160)
Supplement: Supplementary file 2 [file e-67-o1811-Isup2.hkl]

# 
# h,k,l, Fc-squared, Fo-squared, sigma(Fo-squared) and status flag 
# 
data_I
_shelx_title ' clr11h_0m in C2/c (100K)' 
_shelx_refln_list_code          4 
_shelx_F_calc_maximum      422.05 
_exptl_crystal_F_000      1072.00 
_reflns_d_resolution_high  0.7108 
 
loop_ 
 _symmetry_equiv_pos_as_xyz 
 'x, y, z' 
 '-x, y, -z+1/2' 
 'x+1/2, y+1/2, z' 
 '-x+1/2, y+1/2, -z+1/2' 
 '-x, -y, -z' 
 'x, -y, z-1/2' 
 '-x+1/2, -y+1/2, -z' 
 'x+1/2, -y+1/2, z-1/2' 
 
_cell_length_a    20.5756 
_cell_length_b     8.1298 
_cell_length_c    14.0411 
_cell_angle_alpha  90.000 
_cell_angle_beta   98.871 
_cell_angle_gamma  90.000 
 
_shelx_F_squared_multiplier     1.000 
 
loop_ 
 _refln_index_h 
 _refln_index_k 
 _refln_index_l 
 _refln_F_squared_calc 
 _refln_F_squared_meas 
 _refln_F_squared_sigma 
 _refln_observed_status 
   2   0   0    15055.00    14571.04    233.86 o 
   4   0   0     9781.15     9249.19    102.03 o 
   6   0   0     2573.19     2338.00     24.23 o 
   8   0   0      292.50      279.42      3.68 o 
  10   0   0      443.03      458.74      5.57 o 
  12   0   0       16.72        3.08      0.79 o 
  14   0   0     1187.49     1302.41     14.10 o 
  16   0   0     2658.74     2689.38     26.49 o 
  18   0   0       29.88       38.78      5.62 o 
  20   0   0      554.99      565.97     13.30 o 
  22   0   0       28.39       51.06      4.45 o 
  24   0   0        0.89        2.94      2.25 o 
  26   0   0        0.32        3.70      2.52 o 
  28   0   0       51.64       47.30      5.74 o 
   1   1   0      905.73      820.09      7.96 o 
   3   1   0       39.67       25.95      1.63 o 
   5   1   0     9187.66     8927.86     69.27 o 
   7   1   0     7858.10     7997.02     54.58 o 
   9   1   0     3099.90     3058.71     19.32 o 
  11   1   0     3956.35     4316.11     27.95 o 
  13   1   0       18.74        7.36      0.74 o 
  15   1   0      131.39      119.86      2.22 o 
  17   1   0        4.33        2.46      1.02 o 
  19   1   0      755.37      745.74      9.58 o 
  21   1   0      248.52      224.07      5.08 o 
  23   1   0       69.68       71.16      3.69 o 
  25   1   0      100.22      111.39      4.35 o 
  27   1   0      245.60      272.23      6.65 o 
   0   2   0     6399.69     6759.82     75.05 o 
   2   2   0     6765.42     6707.80     70.03 o 
   4   2   0       34.02       22.20      1.20 o 
   6   2   0     3379.07     3139.10     29.73 o 
   8   2   0     1546.13     1570.77     11.89 o 
  10   2   0     4548.42     4508.72     31.59 o 
  12   2   0     2909.12     3059.63     21.33 o 
  14   2   0      459.30      537.07      5.95 o 
  16   2   0     5234.93     4889.93     41.67 o 
  18   2   0      243.88      226.24      4.40 o 
  20   2   0     2333.82     2189.45     22.19 o 
  22   2   0      109.87      111.60      3.68 o 
  24   2   0      116.00      139.40      4.47 o 
  26   2   0      111.12      125.12      5.54 o 
  28   2   0       46.05       43.55      5.35 o 
   1   3   0     3630.56     3427.80     27.99 o 
   3   3   0     2117.67     2245.03     20.33 o 
   5   3   0     3865.18     4171.15     45.18 o 
   7   3   0      514.21      534.51      6.97 o 
   9   3   0     1467.25     1505.89     12.26 o 
  11   3   0       89.66       70.87      1.70 o 
  13   3   0     3587.78     3442.60     27.93 o 
  15   3   0     3645.05     3396.18     29.86 o 
  17   3   0     1005.42      843.67      9.83 o 
  19   3   0       66.90       83.64      2.81 o 
  21   3   0     2058.42     1984.54     26.09 o 
  23   3   0      143.68      129.73      4.82 o 
  25   3   0        1.32        1.57      1.92 o 
  27   3   0        4.99        2.38      7.16 o 
   0   4   0     9605.27     9659.51    108.16 o 
   2   4   0      213.61      207.44      3.73 o 
   4   4   0     6196.86     6383.16     65.60 o 
   6   4   0       51.69       88.43      2.18 o 
   8   4   0      878.91      914.05     10.45 o 
  10   4   0      622.13      608.78      6.44 o 
  12   4   0      270.28      272.05      4.78 o 
  14   4   0     1008.59     1032.92     12.38 o 
  16   4   0      285.84      245.14      6.13 o 
  18   4   0        5.68       14.47      1.72 o 
  20   4   0       72.88       74.30      3.39 o 
  22   4   0     1041.49     1053.03     24.73 o 
  24   4   0       21.58       17.45      3.61 o 
  26   4   0      243.80      234.87     22.72 o 
   1   5   0       17.30        7.11      1.29 o 
   3   5   0      366.88      408.06      6.39 o 
   5   5   0       73.30       94.19      2.52 o 
   7   5   0       91.17       98.89      2.59 o 
   9   5   0       11.64        4.17      1.12 o 
  11   5   0        1.73        2.32      1.34 o 
  13   5   0      673.26      651.91     10.85 o 
  15   5   0      544.37      442.47      8.87 o 
  17   5   0      165.64      169.43      5.61 o 
  19   5   0        6.04        5.91      3.25 o 
  21   5   0        4.95        5.20      3.46 o 
  23   5   0       15.34       13.31      4.40 o 
  25   5   0     1069.45     1236.25     29.66 o 
   0   6   0       61.41      128.64      5.79 o 
   2   6   0      833.51      894.34     10.48 o 
   4   6   0       79.63       64.51      2.86 o 
   6   6   0      923.13      977.58     17.59 o 
   8   6   0      221.54      224.88      7.46 o 
  10   6   0      641.79      585.54      9.25 o 
  12   6   0        0.10        2.00      1.58 o 
  14   6   0        3.05        2.51      1.76 o 
  16   6   0        4.20        9.64      2.27 o 
  18   6   0       72.83       74.70      6.03 o 
  20   6   0       60.81       65.82      5.90 o 
  22   6   0      179.79      175.60     10.50 o 
  24   6   0       99.14       83.57      8.45 o 
   1   7   0      387.04      380.84      7.20 o 
   3   7   0      146.81      138.47      4.13 o 
   5   7   0      391.82      398.75      7.26 o 
   7   7   0      903.10      915.12     13.74 o 
   9   7   0      196.79      186.73      6.15 o 
  11   7   0      562.34      556.53     10.47 o 
  13   7   0       92.57       88.15      5.64 o 
  15   7   0      598.12      612.13     12.97 o 
  17   7   0       12.43       11.45      2.91 o 
  19   7   0      229.08      250.04      9.76 o 
  21   7   0       32.38       23.86      5.72 o 
   0   8   0       38.90       49.17      4.72 o 
   2   8   0      274.89      269.47      7.20 o 
   4   8   0     1460.19     1454.49     20.47 o 
   6   8   0     2124.95     2046.90     31.91 o 
   8   8   0      577.27      550.12     10.68 o 
  10   8   0        7.83        7.33      2.03 o 
  12   8   0        8.77        4.60      2.35 o 
  14   8   0      108.38      103.78      5.94 o 
  16   8   0        1.23        0.98      2.45 o 
  18   8   0      843.88      888.82     20.30 o 
  20   8   0      380.90      385.94     33.49 o 
   1   9   0      791.98      788.95     14.18 o 
   3   9   0      445.86      446.31     10.20 o 
   5   9   0     1397.42     1410.36     23.78 o 
   7   9   0      103.85      102.83     12.58 o 
   9   9   0       85.33      103.22      8.54 o 
  11   9   0      500.24      531.83     11.44 o 
  13   9   0        7.80        8.95      4.21 o 
  15   9   0       93.57       93.68      6.47 o 
  17   9   0      138.00      130.66      8.94 o 
   0  10   0      198.81      228.27     12.36 o 
   2  10   0     1070.72     1072.81     23.74 o 
   4  10   0      476.28      485.93     15.05 o 
   6  10   0        9.34        4.99      3.73 o 
   8  10   0        4.60        5.04      3.49 o 
  10  10   0        7.35        1.66      2.88 o 
  12  10   0      127.05      146.93     15.97 o 
   1  11   0      404.50      424.27     14.77 o 
   3  11   0       36.60       37.77      6.00 o 
   5  11   0       11.84        6.35      4.08 o 
   7  11   0      474.70      479.65     19.80 o 
 -27   1   1      186.18      200.08      5.65 o 
 -25   1   1      735.30      829.02     12.76 o 
 -23   1   1        0.40       -1.10      1.35 o 
 -21   1   1      451.55      418.04      7.21 o 
 -19   1   1      443.18      409.38      6.11 o 
 -17   1   1       79.39       75.37      2.22 o 
 -15   1   1      577.36      549.44      5.32 o 
 -13   1   1     2470.64     2649.67     22.63 o 
 -11   1   1     3743.89     3961.04     25.76 o 
  -9   1   1     6769.34     6778.72     42.53 o 
  -7   1   1     1616.59     1503.65     12.43 o 
  -5   1   1     4258.42     4108.24     32.51 o 
  -3   1   1    18754.13    18395.21    152.60 o 
  -1   1   1      956.20     1011.12     10.56 o 
   1   1   1     7618.52     7692.12     76.87 o 
   3   1   1     2934.28     2952.48     29.54 o 
   5   1   1     1627.48     1747.67     15.81 o 
   7   1   1      103.51      145.87      2.22 o 
   9   1   1      633.76      592.47      5.48 o 
  11   1   1     2026.31     2061.09     14.89 o 
  13   1   1     3788.85     3784.69     26.11 o 
  15   1   1     1849.12     1806.23     14.46 o 
  17   1   1     1041.20      989.83     10.24 o 
  19   1   1        1.56        4.14      1.76 o 
  21   1   1        6.74        8.50      2.22 o 
  23   1   1        1.88        3.10      1.52 o 
  25   1   1       93.84       83.16      3.94 o 
  27   1   1      160.03      171.81      6.51 o 
 -28   2   1      100.28      102.57      7.38 o 
 -26   2   1      112.64      104.47      4.03 o 
 -24   2   1      458.72      471.10      8.56 o 
 -22   2   1       70.73       62.43      3.00 o 
 -20   2   1      521.37      573.28      8.10 o 
 -18   2   1      468.22      480.99      7.87 o 
 -16   2   1       54.73       62.18      2.86 o 
 -14   2   1     1392.98     1225.28     10.36 o 
 -12   2   1        9.14       10.01      1.04 o 
 -10   2   1      167.92      190.21      2.52 o 
  -8   2   1     6634.48     6955.98     56.70 o 
  -6   2   1     2354.10     2277.56     21.56 o 
  -4   2   1     3475.40     3356.23     27.05 o 
  -2   2   1      350.11      405.58      4.52 o 
   0   2   1    14404.64    14289.41    129.08 o 
   2   2   1    43240.86    44175.45    484.44 o 
   4   2   1       16.99       17.62      1.13 o 
   6   2   1        3.99        1.67      1.55 o 
   8   2   1     5047.70     5315.72     41.38 o 
  10   2   1        7.91        8.81      1.27 o 
  12   2   1     2319.68     2139.82     16.40 o 
  14   2   1      372.38      423.32      5.87 o 
  16   2   1      565.66      511.31      6.34 o 
  18   2   1     1313.46     1358.98     15.09 o 
  20   2   1       27.34       45.04      2.35 o 
  22   2   1       48.23       42.51      3.27 o 
  24   2   1      229.30      222.36      7.10 o 
  26   2   1      372.38      383.94      9.74 o 
 -27   3   1       39.05       33.25      4.84 o 
 -25   3   1      135.36      129.95      7.33 o 
 -23   3   1      208.30      185.40      5.11 o 
 -21   3   1     2719.63     2675.70     26.41 o 
 -19   3   1      505.10      472.26      6.77 o 
 -17   3   1      308.37      365.63      7.20 o 
 -15   3   1      579.09      536.42      6.85 o 
 -13   3   1     1701.30     1614.27     15.35 o 
 -11   3   1      328.28      425.99      5.05 o 
  -9   3   1      687.41      712.92      7.91 o 
  -7   3   1      493.28      558.59      6.56 o 
  -5   3   1      863.57      977.84      9.53 o 
  -3   3   1       88.63       67.37      1.59 o 
  -1   3   1     2236.88     2376.92     19.93 o 
   1   3   1      197.90      132.71      2.29 o 
   3   3   1     2635.20     2571.81     20.96 o 
   5   3   1      281.06      341.41      4.41 o 
   7   3   1      349.58      371.92      4.84 o 
   9   3   1      164.41      161.58      3.10 o 
  11   3   1      990.44      933.62      9.44 o 
  13   3   1      240.11      236.81      4.18 o 
  15   3   1       63.35       98.04      3.29 o 
  17   3   1     4467.13     4048.41     39.23 o 
  19   3   1       16.39       14.57      2.04 o 
  21   3   1      807.78      857.56     13.02 o 
  23   3   1     1287.56     1278.62     20.62 o 
  25   3   1       28.81       25.12      3.15 o 
  27   3   1      405.66      473.53     10.88 o 
 -26   4   1      203.95      199.92     19.31 o 
 -24   4   1      141.03      133.59      6.63 o 
 -22   4   1      657.66      681.94     19.02 o 
 -20   4   1      665.55      673.36     14.27 o 
 -18   4   1       54.61       23.71      2.04 o 
 -16   4   1      289.41      300.13      5.59 o 
 -14   4   1     1868.89     1697.07     18.75 o 
 -12   4   1     1445.69     1391.54     15.92 o 
 -10   4   1     5050.61     5050.15     46.03 o 
  -8   4   1      234.32      221.05      3.09 o 
  -6   4   1     1884.65     1946.32     17.97 o 
  -4   4   1      839.72      815.44      7.96 o 
  -2   4   1     1221.55     1180.96     11.98 o 
   0   4   1     1721.46     1828.21     17.40 o 
   2   4   1      484.82      520.63      7.12 o 
   4   4   1        9.94       23.79      1.22 o 
   6   4   1     3624.84     3878.41     30.86 o 
   8   4   1      829.35      948.91      9.28 o 
  10   4   1      124.00      160.30      3.55 o 
  12   4   1      248.02      175.64      3.95 o 
  14   4   1      119.23      123.82      3.50 o 
  16   4   1      327.73      274.76      5.58 o 
  18   4   1     1351.43     1206.80     16.08 o 
  20   4   1      495.15      499.54      9.09 o 
  22   4   1      304.50      319.93      8.53 o 
  24   4   1      647.18      666.11     19.07 o 
  26   4   1      127.83      124.51     19.24 o 
 -25   5   1      618.07      705.90     20.84 o 
 -23   5   1        0.98        3.38      5.49 o 
 -21   5   1      296.52      296.58     16.30 o 
 -19   5   1        4.30        1.74      2.09 o 
 -17   5   1       89.26       83.27      4.29 o 
 -15   5   1     3624.57     3165.20     35.89 o 
 -13   5   1      310.27      365.48      7.55 o 
 -11   5   1       23.37       18.50      3.09 o 
  -9   5   1      190.27      220.44      4.59 o 
  -7   5   1       46.41       50.00      2.00 o 
  -5   5   1      791.87      874.23     10.92 o 
  -3   5   1      483.27      526.28      6.94 o 
  -1   5   1     5645.67     5801.99     54.71 o 
   1   5   1       24.43       31.71      2.46 o 
   3   5   1     1781.23     1854.00     19.32 o 
   5   5   1       21.92       30.13      1.73 o 
   7   5   1       31.84       44.41      1.55 o 
   9   5   1       90.90       85.98      2.40 o 
  11   5   1        2.76        3.30      1.03 o 
  13   5   1      997.01     1061.54     12.91 o 
  15   5   1      291.92      260.76      5.26 o 
  17   5   1        5.96        5.33      1.41 o 
  19   5   1      364.41      382.86     11.09 o 
  21   5   1      140.01      143.12      7.55 o 
  23   5   1     2276.87     2321.12     46.16 o 
  25   5   1      224.26      313.38     18.39 o 
 -24   6   1        7.39        5.25      4.12 o 
 -22   6   1      776.32      793.06     22.14 o 
 -20   6   1       10.98       14.20      3.50 o 
 -18   6   1      183.07      194.44      6.96 o 
 -16   6   1      159.42      118.98      5.25 o 
 -14   6   1      780.52      737.97     12.35 o 
 -12   6   1      794.53      857.89     13.19 o 
 -10   6   1     1808.34     1751.12     19.89 o 
  -8   6   1      158.85      146.76      4.00 o 
  -6   6   1       40.06       45.60      3.07 o 
  -4   6   1       34.58       41.53      3.49 o 
  -2   6   1     2361.84     2474.55     26.06 o 
   0   6   1      772.44      747.61     10.31 o 
   2   6   1      544.84      540.54      9.18 o 
   4   6   1      979.06      973.91     12.20 o 
   6   6   1      426.73      451.51      7.35 o 
   8   6   1      496.10      436.73      7.71 o 
  10   6   1      129.88       94.08      4.25 o 
  12   6   1     1385.16     1415.98     21.03 o 
  14   6   1      494.16      456.97      9.41 o 
  16   6   1     1503.53     1557.36     23.73 o 
  18   6   1      119.98      111.18      6.72 o 
  20   6   1      249.57      256.96     14.82 o 
  22   6   1        0.82        3.64      3.63 o 
  24   6   1      245.21      261.95     12.65 o 
 -21   7   1     1594.54     1688.27     44.39 o 
 -19   7   1        5.24        6.16      2.99 o 
 -17   7   1      853.84      871.82     16.60 o 
 -15   7   1        0.00        4.21      2.14 o 
 -13   7   1      317.63      286.36     10.96 o 
 -11   7   1        0.00        1.94      1.51 o 
  -9   7   1      796.17      796.68     15.05 o 
  -7   7   1       32.59       30.10      2.90 o 
  -5   7   1      657.09      712.60     11.98 o 
  -3   7   1      576.35      583.83      9.36 o 
  -1   7   1        5.82        5.23      1.58 o 
   1   7   1       59.30       68.61      3.88 o 
   3   7   1     1669.99     1685.31     21.83 o 
   5   7   1       61.71       66.74      3.89 o 
   7   7   1     1296.72     1272.12     17.50 o 
   9   7   1       69.17       56.36      3.38 o 
  11   7   1      275.96      264.54      6.99 o 
  13   7   1      369.73      366.78     21.13 o 
  15   7   1      205.95      193.39      7.12 o 
  17   7   1       84.06       66.58      5.44 o 
  19   7   1       89.50      105.78      7.53 o 
  21   7   1      164.90      182.77      9.19 o 
 -20   8   1      265.64      294.17     24.29 o 
 -18   8   1      213.47      214.72      8.32 o 
 -16   8   1        7.97       11.73      3.09 o 
 -14   8   1      857.96      865.10     16.47 o 
 -12   8   1      256.33      246.71      9.15 o 
 -10   8   1      723.41      740.61     15.16 o 
  -8   8   1      504.81      496.54     11.82 o 
  -6   8   1      320.91      308.50      8.94 o 
  -4   8   1       65.47       66.13      4.32 o 
  -2   8   1       35.27       32.38      3.21 o 
   0   8   1       91.07       91.02      4.85 o 
   2   8   1       23.75       26.96      2.96 o 
   4   8   1      364.44      344.02     11.18 o 
   6   8   1       73.91       79.01      5.62 o 
   8   8   1        2.16        4.80      2.37 o 
  10   8   1       26.47       20.98      2.80 o 
  12   8   1      198.40      190.92      7.11 o 
  14   8   1      227.29      257.99     12.66 o 
  16   8   1       44.33       51.48      4.92 o 
  18   8   1      371.04      430.23     17.13 o 
  20   8   1       38.05       51.30      6.09 o 
 -17   9   1       43.98       36.16      4.87 o 
 -15   9   1       21.55       30.62      4.21 o 
 -13   9   1       47.96       38.46      5.61 o 
 -11   9   1       46.01       40.70      4.65 o 
  -9   9   1      186.76      186.80      8.95 o 
  -7   9   1       20.84       18.32      4.06 o 
  -5   9   1     2060.63     2079.48     31.30 o 
  -3   9   1       25.51       30.18      3.45 o 
  -1   9   1      172.07      181.22      7.35 o 
   1   9   1      110.21      129.33      6.54 o 
   3   9   1      693.30      702.03     14.90 o 
   5   9   1      348.90      341.10     10.07 o 
   7   9   1      495.18      490.99     14.42 o 
   9   9   1      492.60      462.04     12.28 o 
  11   9   1      416.52      389.27     11.50 o 
  13   9   1        1.10        5.09      3.45 o 
  15   9   1       33.43       43.55      7.43 o 
  17   9   1        2.48        4.47      4.57 o 
 -14  10   1      100.87       80.37      7.83 o 
 -12  10   1      186.69      213.30     10.57 o 
 -10  10   1        6.04        4.40      3.15 o 
  -8  10   1       62.20       62.84      8.40 o 
  -6  10   1       15.62       16.46      6.84 o 
  -4  10   1      379.66      400.76     23.98 o 
  -2  10   1      229.13      239.63      9.06 o 
   0  10   1       69.36       83.17      6.58 o 
   2  10   1       22.55       19.74      4.45 o 
   4  10   1       55.96       60.01      6.41 o 
   6  10   1        0.06        2.34      3.19 o 
   8  10   1        0.01        2.90      3.31 o 
  10  10   1       35.41       31.19      4.49 o 
  12  10   1      822.45      845.47     46.17 o 
  -7  11   1      265.63      247.50     11.95 o 
  -5  11   1      174.15      199.59     10.43 o 
  -3  11   1     1780.79     1805.58     35.13 o 
  -1  11   1      609.66      668.11     22.69 o 
   1  11   1        6.22        1.08      3.80 o 
   3  11   1       25.97       16.61      4.73 o 
   5  11   1      205.54      208.97     10.93 o 
   7  11   1      329.23      325.34     18.61 o 
 -28   0   2      855.77      971.31     20.35 o 
 -26   0   2      133.73      151.88      6.89 o 
 -24   0   2      729.73      694.83     15.76 o 
 -22   0   2      166.58      166.41     14.46 o 
 -20   0   2       11.08       15.25      2.65 o 
 -18   0   2     6092.41     6002.60     60.20 o 
 -16   0   2     3105.55     2988.09     31.57 o 
 -14   0   2     3810.36     3726.24     34.75 o 
 -12   0   2    12333.51    12699.61    115.23 o 
 -10   0   2     1866.44     2545.27     22.50 o 
  -8   0   2    14497.21    14385.45    160.49 o 
  -6   0   2      146.85      163.46      3.79 o 
  -4   0   2     5427.75     4977.22     77.38 o 
   0   0   2    13150.00    13053.69    274.68 o 
   2   0   2     3671.72     3397.06     72.96 o 
   4   0   2     7661.17     7181.38    111.56 o 
   6   0   2      232.46      148.37      4.98 o 
   8   0   2     5404.75     5293.20     48.03 o 
  10   0   2     9271.05     9768.40     85.13 o 
  12   0   2     2035.24     1957.12     19.47 o 
  14   0   2     3186.38     2966.00     30.96 o 
  16   0   2     1059.31      893.01     11.83 o 
  18   0   2     4618.93     4492.80     51.13 o 
  20   0   2      147.20      182.62      8.55 o 
  22   0   2      372.88      342.62     10.00 o 
  24   0   2       41.25       36.73      3.92 o 
  26   0   2      167.78      209.44     12.99 o 
 -27   1   2       76.24       81.46      3.90 o 
 -25   1   2        8.36       13.79      2.25 o 
 -23   1   2       10.53       15.26      2.01 o 
 -21   1   2     1125.45     1004.50     12.84 o 
 -19   1   2     3574.75     3332.66     29.49 o 
 -17   1   2      693.66      725.83      7.25 o 
 -15   1   2      130.65      139.77      2.35 o 
 -13   1   2     1170.25     1200.49     10.10 o 
 -11   1   2     1174.73     1268.08      9.72 o 
  -9   1   2     1427.46     1382.91     11.13 o 
  -7   1   2     5633.17     6026.24     47.54 o 
  -5   1   2     1914.46     1929.47     17.09 o 
  -3   1   2     1248.09     1150.46     11.64 o 
  -1   1   2      191.41      201.09      5.91 o 
   1   1   2    11957.33    12803.91    163.28 o 
   3   1   2    42308.34    41229.70    451.34 o 
   5   1   2     5786.71     5875.23     53.39 o 
   7   1   2      668.89      785.96      7.23 o 
   9   1   2     1440.73     1504.28     12.27 o 
  11   1   2     1445.67     1418.01     10.85 o 
  13   1   2     2916.02     2971.37     22.03 o 
  15   1   2      977.90      895.06      9.29 o 
  17   1   2     1403.40     1308.85     11.98 o 
  19   1   2      713.79      621.62      8.53 o 
  21   1   2      547.73      479.60      7.86 o 
  23   1   2       29.51       22.88      2.89 o 
  25   1   2      101.08       98.82      5.27 o 
  27   1   2       44.93       47.81      6.89 o 
 -28   2   2        0.44        1.73      2.08 o 
 -26   2   2        8.40        9.19      2.39 o 
 -24   2   2      325.94      286.34      7.81 o 
 -22   2   2        0.44        2.31      1.32 o 
 -20   2   2     1574.58     1445.45     14.87 o 
 -18   2   2     1818.43     1764.28     17.09 o 
 -16   2   2      231.64      228.87      4.10 o 
 -14   2   2     1751.54     1781.46     14.83 o 
 -12   2   2      144.44      175.94      2.63 o 
 -10   2   2      766.45      694.46      7.75 o 
  -8   2   2        4.09        8.29      1.01 o 
  -6   2   2      283.49      268.92      3.77 o 
  -4   2   2     3897.39     3798.98     44.07 o 
  -2   2   2     9439.69     9683.22     81.95 o 
   0   2   2    10822.03    11364.45    101.89 o 
   2   2   2   178122.58   159397.47   1456.69 o 
   4   2   2      866.71     1076.48     12.89 o 
   6   2   2     2856.40     3052.55     26.02 o 
   8   2   2     2375.03     2694.42     23.59 o 
  10   2   2      499.70      526.53      6.15 o 
  12   2   2      308.23      302.35      4.50 o 
  14   2   2      873.15      872.78      9.92 o 
  16   2   2     2154.28     2232.10     23.08 o 
  18   2   2     1581.89     1516.11     18.86 o 
  20   2   2       22.44       14.67      1.93 o 
  22   2   2       28.53       24.61      2.69 o 
  24   2   2        8.90        6.01      2.38 o 
  26   2   2       14.69       13.65      3.20 o 
 -27   3   2       19.73       15.14      4.66 o 
 -25   3   2       15.91       25.30      5.11 o 
 -23   3   2       47.70       68.50      3.61 o 
 -21   3   2      665.27      663.41      9.83 o 
 -19   3   2        6.23        9.68      1.74 o 
 -17   3   2        0.01        0.79      1.15 o 
 -15   3   2       63.02       62.72      2.75 o 
 -13   3   2      999.08      885.48     10.09 o 
 -11   3   2     3993.73     4003.68     34.55 o 
  -9   3   2     1961.29     2096.72     21.11 o 
  -7   3   2      206.68      218.80      3.82 o 
  -5   3   2      649.41      659.01      6.47 o 
  -3   3   2     1672.72     1653.22     15.13 o 
  -1   3   2       10.17        9.60      0.68 o 
   1   3   2     1961.38     2230.29     16.53 o 
   3   3   2     4631.82     5018.60     50.40 o 
   5   3   2      495.66      554.00      5.97 o 
   7   3   2     1863.91     1989.56     18.19 o 
   9   3   2      773.07      697.14      8.06 o 
  11   3   2     1748.60     1675.87     15.34 o 
  13   3   2      569.80      581.54      7.15 o 
  15   3   2      702.25      749.09     10.20 o 
  17   3   2     1150.96     1023.29     14.10 o 
  19   3   2      163.06      167.95      5.00 o 
  21   3   2      564.92      522.07      9.59 o 
  23   3   2       73.06       67.41      5.64 o 
  25   3   2       19.27       17.73      3.05 o 
 -26   4   2       51.40       50.81      5.62 o 
 -24   4   2      286.41      299.42     11.22 o 
 -22   4   2       35.62       29.04      2.84 o 
 -20   4   2        0.08       -1.97      1.74 o 
 -18   4   2     1711.05     1508.14     17.50 o 
 -16   4   2      878.79      878.36     11.42 o 
 -14   4   2     2117.90     1866.82     19.80 o 
 -12   4   2     1290.08     1182.71     13.44 o 
 -10   4   2        0.42        1.98      0.88 o 
  -8   4   2      912.77      921.47      9.54 o 
  -6   4   2     4987.47     5169.26     53.57 o 
  -4   4   2      361.05      337.05      4.06 o 
  -2   4   2       89.25       88.86      2.04 o 
   0   4   2      444.02      559.12      6.14 o 
   2   4   2     1630.27     2045.84     19.29 o 
   4   4   2     2013.34     2272.66     19.40 o 
   6   4   2      460.79      435.76      4.76 o 
   8   4   2      385.55      467.68      6.56 o 
  10   4   2      349.29      364.36      5.91 o 
  12   4   2     2498.59     2359.17     22.32 o 
  14   4   2      794.02      847.71     11.19 o 
  16   4   2     1525.08     1419.82     16.76 o 
  18   4   2      149.39      179.72      6.34 o 
  20   4   2     1040.46     1059.14     16.55 o 
  22   4   2      217.81      229.29      7.92 o 
  24   4   2        2.91        2.08      4.07 o 
  26   4   2       14.67       26.03      4.74 o 
 -25   5   2      266.53      289.33     10.02 o 
 -23   5   2       10.02       10.05      5.20 o 
 -21   5   2        3.49        7.31      2.87 o 
 -19   5   2       25.73       27.05      4.20 o 
 -17   5   2      126.37      112.86      3.68 o 
 -15   5   2     1521.41     1324.58     15.45 o 
 -13   5   2     4252.47     4157.61     39.55 o 
 -11   5   2     1307.67     1281.79     14.34 o 
  -9   5   2       43.90       47.65      2.49 o 
  -7   5   2      210.39      209.31      3.66 o 
  -5   5   2      769.22      903.34      9.18 o 
  -3   5   2     2820.59     3064.54     24.32 o 
  -1   5   2      349.89      362.92      5.42 o 
   1   5   2      309.12      318.89      4.69 o 
   3   5   2      134.87      128.89      2.81 o 
   5   5   2      131.31      145.55      2.99 o 
   7   5   2      188.93      171.17      3.50 o 
   9   5   2      791.09      729.56     10.35 o 
  11   5   2      356.62      362.09      6.22 o 
  13   5   2      285.10      266.14      5.38 o 
  15   5   2      283.72      262.29      5.63 o 
  17   5   2      292.07      292.65      6.53 o 
  19   5   2       54.05       57.60      5.13 o 
  21   5   2      102.37      115.07      6.66 o 
  23   5   2     1310.05     1351.07     31.17 o 
  25   5   2     1681.60     1710.66     47.84 o 
 -24   6   2       35.33       53.13      6.96 o 
 -22   6   2        0.18       -3.32      3.26 o 
 -20   6   2       29.07       34.31      4.51 o 
 -18   6   2      948.59      953.59     20.56 o 
 -16   6   2       17.71       25.58      2.88 o 
 -14   6   2       20.47       14.26      2.23 o 
 -12   6   2       35.93       31.14      3.39 o 
 -10   6   2        3.71        4.64      1.67 o 
  -8   6   2       31.37       31.92      2.78 o 
  -6   6   2       45.70       67.22      3.64 o 
  -4   6   2     2323.12     2385.55     25.34 o 
  -2   6   2      295.68      297.94      6.10 o 
   0   6   2       86.14       74.68      3.39 o 
   2   6   2      800.92      856.59     12.50 o 
   4   6   2      313.50      300.86      6.01 o 
   6   6   2      151.17      120.23      6.67 o 
   8   6   2      547.82      489.90      6.85 o 
  10   6   2     1059.22      956.13     11.91 o 
  12   6   2      199.03      204.63      4.79 o 
  14   6   2      116.91      116.10      5.08 o 
  16   6   2       83.77       83.87      6.98 o 
  18   6   2        0.21       -0.10      4.01 o 
  20   6   2      909.15     1014.84     22.24 o 
  22   6   2       74.82       68.85      6.35 o 
 -21   7   2      281.58      271.51     17.74 o 
 -19   7   2      745.08      712.12     17.01 o 
 -17   7   2       29.15       16.98      3.13 o 
 -15   7   2      212.00      206.43     12.28 o 
 -13   7   2      450.96      371.98     10.20 o 
 -11   7   2       11.07        7.74      2.14 o 
  -9   7   2      451.50      439.06     10.47 o 
  -7   7   2      228.21      225.34      6.67 o 
  -5   7   2      497.85      530.79      9.96 o 
  -3   7   2      142.34      135.76      4.27 o 
  -1   7   2      593.57      628.03     12.06 o 
   1   7   2      554.41      532.13      9.72 o 
   3   7   2       76.83       62.50      3.76 o 
   5   7   2     1199.61     1175.86     19.03 o 
   7   7   2     1122.14     1068.15     18.15 o 
   9   7   2     1581.48     1465.60     20.69 o 
  11   7   2       25.91       31.35      3.06 o 
  13   7   2       23.32       20.94      3.05 o 
  15   7   2      705.49      685.09     14.23 o 
  17   7   2       24.55       28.56      4.30 o 
  19   7   2      174.57      188.47      8.75 o 
  21   7   2       22.75       25.86      6.88 o 
 -20   8   2     1007.84     1057.45     23.12 o 
 -18   8   2       42.03       48.61      7.49 o 
 -16   8   2       96.55       92.02      6.03 o 
 -14   8   2       26.51       28.24      4.69 o 
 -12   8   2      233.27      228.64     15.61 o 
 -10   8   2        6.21        3.39      2.38 o 
  -8   8   2      108.84      105.03      6.60 o 
  -6   8   2        0.08       -1.97      1.77 o 
  -4   8   2        0.09       -0.28      1.84 o 
  -2   8   2      929.03      974.73     17.32 o 
   0   8   2      119.61      134.11      5.12 o 
   2   8   2      130.29      109.24      4.97 o 
   4   8   2     2237.57     2225.54     31.72 o 
   6   8   2      244.43      263.58      8.29 o 
   8   8   2      451.83      470.95     11.60 o 
  10   8   2      232.97      221.92      7.98 o 
  12   8   2       86.87       74.98      6.56 o 
  14   8   2      128.46      145.73      8.71 o 
  16   8   2      163.75      179.34     11.86 o 
  18   8   2       95.44      126.32     11.29 o 
 -17   9   2     1438.59     1537.11     56.25 o 
 -15   9   2      123.09      147.57     11.36 o 
 -13   9   2     1700.54     1690.28     32.58 o 
 -11   9   2       55.32       51.79      5.07 o 
  -9   9   2      411.40      411.70     13.21 o 
  -7   9   2      188.94      188.97      8.82 o 
  -5   9   2        3.85        4.08      2.60 o 
  -3   9   2       56.80       72.11      6.48 o 
  -1   9   2      725.79      738.29     15.36 o 
   1   9   2       15.74       15.96      3.44 o 
   3   9   2      424.71      437.63     11.28 o 
   5   9   2     1227.95     1220.42     26.11 o 
   7   9   2      616.93      601.53     16.27 o 
   9   9   2       35.83       34.07      4.39 o 
  11   9   2       77.85       85.30      7.39 o 
  13   9   2      272.04      273.94     13.87 o 
  15   9   2        1.47        4.63      4.57 o 
 -14  10   2       71.92       68.77      9.52 o 
 -12  10   2      443.67      421.61     14.69 o 
 -10  10   2       35.93       38.62      4.83 o 
  -8  10   2       27.43       21.45      4.64 o 
  -6  10   2     1171.16     1182.79     25.59 o 
  -4  10   2     1427.36     1455.26     29.10 o 
  -2  10   2      277.54      283.57      9.80 o 
   0  10   2      297.83      288.09     13.83 o 
   2  10   2       80.31       77.95      7.06 o 
   4  10   2       45.40       45.28      5.69 o 
   6  10   2       33.68       28.46      5.77 o 
   8  10   2      171.65      166.80      8.63 o 
  10  10   2        3.39        3.40      3.01 o 
  12  10   2        7.60        3.71      4.51 o 
  -7  11   2      567.97      560.26     24.36 o 
  -5  11   2       58.63       59.26      7.00 o 
  -3  11   2       62.05       69.54      7.18 o 
  -1  11   2       41.52       51.59      7.70 o 
   1  11   2      398.07      418.01     14.67 o 
   3  11   2      355.17      391.88     14.33 o 
   5  11   2      383.75      368.36     13.91 o 
 -27   1   3       28.54       25.00      3.23 o 
 -25   1   3       83.81       78.95      5.34 o 
 -23   1   3       16.58       33.81      2.55 o 
 -21   1   3       15.48       12.62      1.61 o 
 -19   1   3     1297.27     1266.74     13.15 o 
 -17   1   3     3101.51     2831.95     22.53 o 
 -15   1   3        1.25        7.97      1.36 o 
 -13   1   3      704.42      704.09      7.39 o 
 -11   1   3     2299.09     2422.53     18.80 o 
  -9   1   3      724.78      841.67      8.62 o 
  -7   1   3     3871.39     3805.18     35.30 o 
  -5   1   3     1824.59     1719.18     28.83 o 
  -3   1   3     7672.51     7447.51     90.67 o 
  -1   1   3    15286.08    15462.47    238.87 o 
   1   1   3     4525.35     4669.01     69.92 o 
   3   1   3    33006.17    33360.20    413.11 o 
   5   1   3    15352.89    16171.09    146.48 o 
   7   1   3     1361.76     1192.08     11.78 o 
   9   1   3      950.18      973.57      9.47 o 
  11   1   3      111.74      145.31      2.63 o 
  13   1   3      839.68      805.19      8.78 o 
  15   1   3     1126.86     1078.06     11.94 o 
  17   1   3       46.46       59.11      2.52 o 
  19   1   3     1781.33     1632.03     19.67 o 
  21   1   3       62.28       70.44      3.62 o 
  23   1   3       54.73       59.45      5.75 o 
  25   1   3      207.46      190.41      9.76 o 
  27   1   3       57.67       55.29      8.77 o 
 -28   2   3      153.14      154.70      6.08 o 
 -26   2   3        2.44        2.06      2.12 o 
 -24   2   3       58.54       60.00      3.86 o 
 -22   2   3      178.82      184.38      4.76 o 
 -20   2   3     2581.30     2483.35     25.63 o 
 -18   2   3      197.92      174.25      3.44 o 
 -16   2   3      232.79      197.60      3.06 o 
 -14   2   3      917.34      882.03     10.12 o 
 -12   2   3       36.27       33.34      1.74 o 
 -10   2   3     5519.91     5910.25     53.79 o 
  -8   2   3     7829.96     8571.80     76.07 o 
  -6   2   3       22.69       14.93      1.26 o 
  -4   2   3       28.34       38.46      1.28 o 
  -2   2   3     1021.86      992.22     10.76 o 
   0   2   3     5923.52     5959.46     54.71 o 
   2   2   3    20476.66    21542.98    185.00 o 
   4   2   3      228.19      175.62      3.07 o 
   6   2   3      772.95      846.17      9.66 o 
   8   2   3     1832.60     2014.00     18.44 o 
  10   2   3     2032.39     2177.58     18.93 o 
  12   2   3      640.08      592.33      7.09 o 
  14   2   3      551.09      485.71      6.87 o 
  16   2   3      614.57      627.29      8.62 o 
  18   2   3     1289.39     1178.11     15.71 o 
  20   2   3     1563.18     1484.00     18.75 o 
  22   2   3       35.03       36.55      2.91 o 
  24   2   3        1.22       -0.73      2.75 o 
  26   2   3       72.85       71.92      6.47 o 
 -27   3   3     1004.51     1106.69     18.80 o 
 -25   3   3        0.35        0.85      1.89 o 
 -23   3   3      439.61      489.68      8.94 o 
 -21   3   3      154.15      155.87      4.41 o 
 -19   3   3       11.14        9.85      1.83 o 
 -17   3   3        3.54        2.15      1.46 o 
 -15   3   3      180.11      190.60      4.32 o 
 -13   3   3      951.54      891.06     10.15 o 
 -11   3   3     2724.08     2917.61     28.73 o 
  -9   3   3      136.89      156.92      5.70 o 
  -7   3   3      114.05      127.58      2.69 o 
  -5   3   3      430.34      445.40      9.48 o 
  -3   3   3      533.85      547.33      5.29 o 
  -1   3   3    11077.60    11636.49     85.87 o 
   1   3   3     2344.93     2530.02     20.64 o 
   3   3   3      118.31      117.60      2.22 o 
   5   3   3     5048.68     5367.45     45.28 o 
   7   3   3     1848.20     1647.78     16.65 o 
   9   3   3     1680.19     1792.79     17.15 o 
  11   3   3       25.81       13.05      1.25 o 
  13   3   3       15.94       16.55      1.44 o 
  15   3   3      516.07      485.92     11.03 o 
  17   3   3      561.59      508.22      8.95 o 
  19   3   3        3.25        5.83      1.92 o 
  21   3   3       15.10       14.52      2.19 o 
  23   3   3        1.51        1.47      2.79 o 
  25   3   3       80.63       87.65      6.80 o 
 -26   4   3      126.38      134.62      6.99 o 
 -24   4   3        2.38        6.09      2.11 o 
 -22   4   3      242.68      282.43      7.36 o 
 -20   4   3       64.98       40.71      3.00 o 
 -18   4   3       63.99       43.05      2.95 o 
 -16   4   3      641.07      630.49      9.21 o 
 -14   4   3      404.64      377.47      6.35 o 
 -12   4   3       46.87       24.09      1.90 o 
 -10   4   3      681.93      826.16     10.52 o 
  -8   4   3     1384.66     1462.38     18.79 o 
  -6   4   3     1991.75     2004.49     17.34 o 
  -4   4   3     4674.98     4879.01     58.65 o 
  -2   4   3       44.29       66.70      1.67 o 
   0   4   3     2232.25     2395.49     20.55 o 
   2   4   3     6472.85     6493.92     50.71 o 
   4   4   3     9091.40     9569.05     79.16 o 
   6   4   3     2501.49     2419.66     20.85 o 
   8   4   3       14.41       16.82      1.42 o 
  10   4   3      739.32      645.34      8.22 o 
  12   4   3      416.79      330.77      5.52 o 
  14   4   3      713.63      709.10     10.60 o 
  16   4   3      221.97      253.55      6.06 o 
  18   4   3      551.94      629.38     10.68 o 
  20   4   3      100.84      102.80      7.55 o 
  22   4   3      548.94      576.01     13.77 o 
  24   4   3      246.27      253.36     12.12 o 
 -25   5   3       13.61        7.49      3.26 o 
 -23   5   3      202.30      219.44      8.99 o 
 -21   5   3      530.51      514.77     10.43 o 
 -19   5   3     1726.38     1723.42     21.52 o 
 -17   5   3       12.92       19.49      2.13 o 
 -15   5   3      591.32      638.89      9.26 o 
 -13   5   3       71.88       63.38      3.24 o 
 -11   5   3     2181.84     2146.12     24.80 o 
  -9   5   3      382.99      363.33      5.72 o 
  -7   5   3     2227.02     2239.60     23.08 o 
  -5   5   3       57.98       61.02      1.92 o 
  -3   5   3      165.51      179.31      3.09 o 
  -1   5   3      745.77      743.63      8.59 o 
   1   5   3     3728.31     3883.48     34.13 o 
   3   5   3     1010.77      853.76      9.65 o 
   5   5   3       31.73       19.08      2.28 o 
   7   5   3      131.38      105.83      3.20 o 
   9   5   3      584.52      601.54      9.72 o 
  11   5   3      426.62      371.45      6.52 o 
  13   5   3     1507.61     1451.80     16.94 o 
  15   5   3      394.31      371.97      7.52 o 
  17   5   3        1.61        1.02      1.47 o 
  19   5   3      235.10      228.49      8.85 o 
  21   5   3      257.18      287.55      8.93 o 
  23   5   3      514.07      471.70     12.03 o 
 -24   6   3        0.05        0.20      3.46 o 
 -22   6   3      149.74      135.46      7.85 o 
 -20   6   3      429.53      430.11     17.42 o 
 -18   6   3        0.40        3.45      2.60 o 
 -16   6   3     1093.97      986.00     18.19 o 
 -14   6   3      588.72      568.91      9.58 o 
 -12   6   3     1049.38      955.79     13.47 o 
 -10   6   3      425.76      394.23      7.11 o 
  -8   6   3     2221.57     2329.66     24.40 o 
  -6   6   3     2420.85     2509.83     23.80 o 
  -4   6   3       50.48       53.41      2.28 o 
  -2   6   3      144.72      168.69      3.76 o 
   0   6   3     1249.87     1279.05     14.45 o 
   2   6   3      168.86      168.78      4.39 o 
   4   6   3       29.88       28.33      2.56 o 
   6   6   3     2850.37     2586.16     28.93 o 
   8   6   3     3012.07     2989.70     34.03 o 
  10   6   3      594.58      571.82      9.53 o 
  12   6   3      476.12      465.48      9.33 o 
  14   6   3       27.39       19.99      2.42 o 
  16   6   3       41.46       33.35      3.26 o 
  18   6   3        0.03        0.42      1.78 o 
  20   6   3      106.48      165.36     11.45 o 
  22   6   3      601.12      665.18     22.94 o 
 -21   7   3      320.18      324.62     20.18 o 
 -19   7   3      676.31      626.91     15.60 o 
 -17   7   3      776.36      784.91     39.81 o 
 -15   7   3      776.85      768.61     18.27 o 
 -13   7   3      923.72      824.51     16.25 o 
 -11   7   3       30.46       28.79      3.13 o 
  -9   7   3       35.57       30.96      3.53 o 
  -7   7   3       11.36       14.40      2.80 o 
  -5   7   3       14.98       18.13      2.48 o 
  -3   7   3     1484.11     1575.16     20.70 o 
  -1   7   3      145.93      138.46      4.71 o 
   1   7   3       86.47       89.18      4.09 o 
   3   7   3      888.02      920.10     14.00 o 
   5   7   3      223.94      190.47      6.46 o 
   7   7   3     2244.77     2073.27     29.63 o 
   9   7   3      238.56      218.58      6.63 o 
  11   7   3      285.03      230.89      7.82 o 
  13   7   3        4.05        1.22      3.72 o 
  15   7   3      174.83      172.19     10.95 o 
  17   7   3       59.64       71.12      8.32 o 
  19   7   3       78.02      100.91     17.75 o 
  21   7   3       18.09        3.05      4.51 o 
 -20   8   3       20.16       10.41      4.04 o 
 -18   8   3      111.80      117.37     10.88 o 
 -16   8   3        3.14        7.22      4.75 o 
 -14   8   3       35.61       39.90      6.37 o 
 -12   8   3        3.76        5.23      2.92 o 
 -10   8   3      375.91      391.90     10.39 o 
  -8   8   3      302.14      301.15      9.01 o 
  -6   8   3        5.61        4.80      2.08 o 
  -4   8   3      540.58      535.88     12.70 o 
  -2   8   3      551.17      593.42     12.73 o 
   0   8   3     1059.14     1090.96     16.52 o 
   2   8   3      582.61      572.84     10.96 o 
   4   8   3       85.97       84.75      5.37 o 
   6   8   3       15.32       10.47      2.83 o 
   8   8   3       35.32       23.72      3.44 o 
  10   8   3       45.12       29.38      3.72 o 
  12   8   3      170.84      151.51     10.34 o 
  14   8   3     1297.73     1318.18     33.33 o 
  16   8   3      118.34       90.31     16.67 o 
  18   8   3      873.77      863.27     26.89 o 
 -17   9   3       14.95        9.75      6.77 o 
 -15   9   3      302.81      312.15     16.48 o 
 -13   9   3      987.67     1000.01     28.53 o 
 -11   9   3        2.56        4.07      2.70 o 
  -9   9   3        0.00       -2.95      2.62 o 
  -7   9   3      476.13      491.56     14.23 o 
  -5   9   3      142.66      148.01      6.96 o 
  -3   9   3      180.89      171.60      7.22 o 
  -1   9   3      595.76      593.33     13.53 o 
   1   9   3        5.47        7.94      3.11 o 
   3   9   3       26.34       18.44      3.40 o 
   5   9   3       94.91      117.01      6.48 o 
   7   9   3      295.72      316.41     11.52 o 
   9   9   3      123.96       97.77      8.29 o 
  11   9   3      283.98      295.58     34.49 o 
  13   9   3        4.67       11.09      4.96 o 
  15   9   3      404.51      424.27     18.00 o 
 -12  10   3        6.41        9.27      4.80 o 
 -10  10   3      167.43      159.23     11.51 o 
  -8  10   3      139.15      135.24      9.26 o 
  -6  10   3      112.72      106.32     10.58 o 
  -4  10   3        3.56        4.86      8.12 o 
  -2  10   3     2971.94     3082.02     44.24 o 
   0  10   3      166.51      166.08      9.15 o 
   2  10   3        2.21        1.52      3.11 o 
   4  10   3       60.08       43.79      5.74 o 
   6  10   3      138.93      134.89     10.13 o 
   8  10   3       95.55       99.02     14.16 o 
  10  10   3       23.79       16.06      5.72 o 
  12  10   3       84.51       79.69      9.45 o 
  -7  11   3       60.27       57.53      8.43 o 
  -5  11   3        1.09        2.15      4.59 o 
  -3  11   3      514.06      543.02     25.16 o 
  -1  11   3       30.86       34.29      5.69 o 
   1  11   3      344.23      353.69     13.97 o 
   3  11   3       85.14       77.61      9.28 o 
   5  11   3       18.44       20.70      7.37 o 
 -28   0   4      284.89      319.36     15.12 o 
 -26   0   4        5.15       12.54      4.33 o 
 -24   0   4       19.79       13.93      2.70 o 
 -22   0   4     1123.88      954.45     22.85 o 
 -20   0   4       10.94        2.50      1.64 o 
 -18   0   4    11535.50    10681.48    103.55 o 
 -16   0   4     4841.95     4439.68     45.07 o 
 -14   0   4     2057.74     1887.72     20.69 o 
 -12   0   4     3710.31     3940.51     35.97 o 
 -10   0   4     2287.70     2308.66     41.43 o 
  -8   0   4     2888.41     3466.70     56.56 o 
  -6   0   4     4382.32     4480.31     89.34 o 
  -4   0   4      302.90      282.98      9.06 o 
  -2   0   4     6764.80     7479.68    111.43 o 
   0   0   4     3839.05     4485.29    101.29 o 
   2   0   4     8607.60     9112.32    206.70 o 
   4   0   4    12853.77    12753.84    215.82 o 
   6   0   4       38.11       25.94      2.13 o 
   8   0   4     1999.74     2178.37     31.41 o 
  10   0   4    11077.44    11381.95    147.02 o 
  12   0   4      610.03      676.43     10.85 o 
  14   0   4      208.94      224.27      5.73 o 
  16   0   4     1666.99     1602.49     25.59 o 
  18   0   4     4820.92     4894.41     66.32 o 
  20   0   4     2184.88     2079.82     36.31 o 
  22   0   4      278.46      226.23     13.72 o 
  24   0   4      448.91      446.11     19.87 o 
  26   0   4      176.73      186.57     13.01 o 
 -27   1   4      495.48      554.09     16.16 o 
 -25   1   4      143.12      165.80      8.50 o 
 -23   1   4      352.79      300.00      6.97 o 
 -21   1   4      220.42      192.90      5.02 o 
 -19   1   4     2745.42     2541.55     20.81 o 
 -17   1   4      407.90      282.14      4.67 o 
 -15   1   4     2417.30     2316.73     19.45 o 
 -13   1   4      221.04      294.59      3.93 o 
 -11   1   4      117.82      174.48      2.92 o 
  -9   1   4    11064.23    12102.10     96.99 o 
  -7   1   4     3440.84     3492.23     35.01 o 
  -5   1   4       68.06       91.77      2.38 o 
  -3   1   4      931.37     1021.99     25.97 o 
  -1   1   4      447.49      562.48     12.02 o 
   1   1   4      358.00      441.61      8.48 o 
   3   1   4      350.31      444.46      6.71 o 
   5   1   4       58.95       73.81      3.36 o 
   7   1   4     3016.88     3228.23     43.04 o 
   9   1   4        0.25        0.52      0.65 o 
  11   1   4        8.16        5.73      0.92 o 
  13   1   4     1529.91     1582.43     24.81 o 
  15   1   4     1071.32     1093.49     13.68 o 
  17   1   4      103.60       98.93      3.67 o 
  19   1   4     4942.95     4773.56     50.12 o 
  21   1   4      830.21      815.84     14.50 o 
  23   1   4      132.52      112.50     10.54 o 
  25   1   4        3.50        3.28      3.12 o 
 -28   2   4      184.58      169.37      6.56 o 
 -26   2   4      791.15      875.37     15.78 o 
 -24   2   4       76.08       76.42      4.26 o 
 -22   2   4      124.88      134.67      4.71 o 
 -20   2   4      118.47      105.85      3.71 o 
 -18   2   4     1005.25      891.94     11.34 o 
 -16   2   4     4145.89     3955.79     34.68 o 
 -14   2   4       14.53       20.79      1.60 o 
 -12   2   4      229.63      229.34      3.51 o 
 -10   2   4     1380.66     1301.49     16.25 o 
  -8   2   4     1170.45     1099.81     10.94 o 
  -6   2   4     4044.80     4130.30     40.16 o 
  -4   2   4     1537.68     1600.53     15.57 o 
  -2   2   4      365.20      290.34      7.47 o 
   0   2   4       86.75       85.28      3.97 o 
   2   2   4     3300.20     3774.76     35.79 o 
   4   2   4      333.58      431.16      5.16 o 
   6   2   4     2887.03     2891.70     30.54 o 
   8   2   4      549.95      580.06      8.87 o 
  10   2   4        3.88        9.73      1.17 o 
  12   2   4      533.58      558.63      8.66 o 
  14   2   4     2022.48     1853.28     20.45 o 
  16   2   4      595.39      575.73      9.07 o 
  18   2   4        2.57        0.49      1.66 o 
  20   2   4       63.59       93.01      5.61 o 
  22   2   4        2.18        1.01      2.47 o 
  24   2   4        1.30        2.50      2.92 o 
  26   2   4      477.10      485.64     14.93 o 
 -27   3   4       81.15      108.74      5.60 o 
 -25   3   4      104.97      118.07      6.02 o 
 -23   3   4      299.84      305.89      6.49 o 
 -21   3   4      119.97      116.85      4.81 o 
 -19   3   4      313.90      310.15      6.09 o 
 -17   3   4      278.42      261.99      5.87 o 
 -15   3   4        0.06        0.93      0.96 o 
 -13   3   4       14.04       19.88      1.53 o 
 -11   3   4     2729.29     2816.78     31.89 o 
  -9   3   4      364.94      347.84      6.11 o 
  -7   3   4        1.51        3.24      0.86 o 
  -5   3   4      218.71      195.65      2.89 o 
  -3   3   4     1618.44     1732.78     14.68 o 
  -1   3   4       25.15       52.93      2.66 o 
   1   3   4     1961.75     2157.10     21.32 o 
   3   3   4    19456.92    21479.05    175.37 o 
   5   3   4     8270.70     8973.04     65.23 o 
   7   3   4      721.87      764.34     10.26 o 
   9   3   4        2.04       -0.26      1.00 o 
  11   3   4      348.08      346.40      5.74 o 
  13   3   4      158.39      161.32      4.23 o 
  15   3   4      630.25      643.36     10.63 o 
  17   3   4        4.16        2.12      1.70 o 
  19   3   4        0.35       -1.47      1.63 o 
  21   3   4      112.01      107.05      7.09 o 
  23   3   4      838.57      880.34     17.74 o 
  25   3   4        8.80        9.97      3.52 o 
 -26   4   4       51.26       61.68      9.10 o 
 -24   4   4       42.07       49.79      3.44 o 
 -22   4   4       61.24       60.30      3.63 o 
 -20   4   4        6.36        5.50      1.78 o 
 -18   4   4        0.01        1.09      1.44 o 
 -16   4   4      245.70      260.89      5.89 o 
 -14   4   4        1.12        0.24      1.58 o 
 -12   4   4      184.52      181.68      5.27 o 
 -10   4   4      222.46      238.70      4.83 o 
  -8   4   4     1152.40     1066.42     11.50 o 
  -6   4   4       49.21       38.49      1.53 o 
  -4   4   4     1982.65     2016.65     16.44 o 
  -2   4   4     2702.17     2853.67     22.36 o 
   0   4   4      272.32      350.47      4.39 o 
   2   4   4     3031.85     3294.03     26.96 o 
   4   4   4    24658.71    25909.51    196.01 o 
   6   4   4     1892.35     2018.15     21.74 o 
   8   4   4      335.33      254.06      4.98 o 
  10   4   4     1701.08     1550.70     17.53 o 
  12   4   4      934.95      808.13     12.18 o 
  14   4   4      352.13      364.07      8.42 o 
  16   4   4      517.47      485.39     10.34 o 
  18   4   4       34.04       41.15      4.27 o 
  20   4   4      304.97      288.90      9.27 o 
  22   4   4      750.47      826.32     20.42 o 
  24   4   4       24.97       21.20      7.28 o 
 -25   5   4        1.29       -2.69      2.62 o 
 -23   5   4       60.74       85.89      4.59 o 
 -21   5   4      576.65      620.81     11.69 o 
 -19   5   4     1700.98     1654.39     22.88 o 
 -17   5   4     1102.83     1028.49     16.78 o 
 -15   5   4       63.64       80.04      4.01 o 
 -13   5   4      210.93      208.56      7.67 o 
 -11   5   4      249.80      224.38      5.38 o 
  -9   5   4        5.67        6.07      1.40 o 
  -7   5   4        6.02        2.07      0.86 o 
  -5   5   4      697.49      776.69     11.47 o 
  -3   5   4     3544.25     3879.79     31.84 o 
  -1   5   4       94.82       62.03      2.02 o 
   1   5   4      255.75      304.80      5.05 o 
   3   5   4       10.84        7.39      1.35 o 
   5   5   4      686.83      744.06      9.77 o 
   7   5   4     1439.83     1345.78     16.88 o 
   9   5   4      458.43      428.03      7.88 o 
  11   5   4      274.00      207.78      7.75 o 
  13   5   4      100.96       66.39      5.84 o 
  15   5   4      621.90      616.39     11.98 o 
  17   5   4       35.91       33.85      3.74 o 
  19   5   4       11.73        7.10      2.65 o 
  21   5   4      256.30      266.70      8.95 o 
  23   5   4      473.04      468.61     14.56 o 
 -24   6   4       40.46       35.00      5.08 o 
 -22   6   4      133.87      130.37      8.38 o 
 -20   6   4      228.42      185.64      7.98 o 
 -18   6   4      644.20      622.14     13.12 o 
 -16   6   4      325.71      271.71      7.13 o 
 -14   6   4      564.97      591.52     10.17 o 
 -12   6   4     2197.50     2042.44     24.58 o 
 -10   6   4      198.16      182.29      4.80 o 
  -8   6   4        0.51        1.86      1.23 o 
  -6   6   4      227.88      247.07      5.44 o 
  -4   6   4      714.90      696.79     10.25 o 
  -2   6   4     1445.77     1460.39     35.38 o 
   0   6   4      570.13      575.63      8.17 o 
   2   6   4       18.38       23.41      1.84 o 
   4   6   4        0.00        2.20      1.72 o 
   6   6   4     2101.36     2104.70     24.62 o 
   8   6   4      498.04      522.17      8.40 o 
  10   6   4       77.77      103.74      4.06 o 
  12   6   4      132.43      111.30      4.69 o 
  14   6   4      562.10      527.53     10.78 o 
  16   6   4      709.47      759.66     15.51 o 
  18   6   4       66.89       63.37      4.69 o 
  20   6   4      347.55      386.78     18.93 o 
  22   6   4       42.60       38.92      7.15 o 
 -21   7   4       60.09       60.26      5.97 o 
 -19   7   4      365.10      367.14     37.74 o 
 -17   7   4       37.21       34.53      6.16 o 
 -15   7   4     1582.31     1553.22     35.77 o 
 -13   7   4     1041.33      955.55     20.35 o 
 -11   7   4     5050.40     4926.07     64.60 o 
  -9   7   4     1260.87     1255.43     15.47 o 
  -7   7   4      115.48      117.02      4.58 o 
  -5   7   4      209.30      194.22      7.63 o 
  -3   7   4      208.44      192.75      4.38 o 
  -1   7   4      235.07      258.00      5.13 o 
   1   7   4      540.68      517.81      7.91 o 
   3   7   4        0.13        0.70      1.74 o 
   5   7   4     1929.29     1850.95     36.57 o 
   7   7   4      604.40      516.17     11.59 o 
   9   7   4      418.20      364.70      6.95 o 
  11   7   4        9.87        8.84      1.89 o 
  13   7   4      179.02      153.79      7.10 o 
  15   7   4      265.08      256.61     12.58 o 
  17   7   4        1.41        8.35      4.21 o 
  19   7   4       70.70       48.26      7.33 o 
 -20   8   4      299.94      318.86     15.74 o 
 -18   8   4       13.22       10.64      8.49 o 
 -16   8   4       52.90       61.76      7.96 o 
 -14   8   4      958.42      915.52     31.52 o 
 -12   8   4       50.69       56.25      7.01 o 
 -10   8   4     1112.15     1072.06     18.92 o 
  -8   8   4      512.13      510.27     13.74 o 
  -6   8   4       17.16       20.53      3.42 o 
  -4   8   4      710.22      731.72     14.54 o 
  -2   8   4     2001.78     2051.98     29.65 o 
   0   8   4     1392.61     1435.59     20.97 o 
   2   8   4       47.93       46.04      4.08 o 
   4   8   4        0.13        4.82      3.73 o 
   6   8   4      529.84      525.15     12.15 o 
   8   8   4      131.28      134.44      5.89 o 
  10   8   4        2.44        5.18      3.41 o 
  12   8   4        9.59       -1.12      6.19 o 
  14   8   4        4.76        5.71      4.23 o 
  16   8   4       59.30       54.45      7.90 o 
  18   8   4       26.91       24.72      6.32 o 
 -17   9   4        0.34       -4.06      3.94 o 
 -15   9   4       17.97       25.45      6.08 o 
 -13   9   4     2555.87     2594.37     65.52 o 
 -11   9   4      448.30      455.08     15.84 o 
  -9   9   4       37.38       40.26      6.93 o 
  -7   9   4      444.54      435.48     13.30 o 
  -5   9   4     1406.45     1421.21     23.94 o 
  -3   9   4      226.18      254.34      8.70 o 
  -1   9   4       97.09       86.02      8.32 o 
   1   9   4     1003.31     1013.43     22.75 o 
   3   9   4      348.87      310.51     10.50 o 
   5   9   4       16.03       11.52      3.25 o 
   7   9   4      609.37      598.95     34.13 o 
   9   9   4        3.21        6.52      4.37 o 
  11   9   4        7.12        3.84      3.95 o 
  13   9   4        6.25        3.98      5.16 o 
  15   9   4       96.83      109.32     10.84 o 
 -12  10   4      512.73      552.57     20.63 o 
 -10  10   4        1.56        8.51      3.42 o 
  -8  10   4       23.20       15.63      8.32 o 
  -6  10   4       43.89       45.38      7.03 o 
  -4  10   4       81.90       75.77      7.04 o 
  -2  10   4      314.87      329.14     12.25 o 
   0  10   4       63.36       38.47      7.67 o 
   2  10   4      257.03      268.34     18.74 o 
   4  10   4        3.83        1.75      3.80 o 
   6  10   4      165.65      161.29     11.08 o 
   8  10   4        4.19        6.08      4.55 o 
  10  10   4      167.86      159.85     11.90 o 
  -5  11   4        0.72        1.61      4.28 o 
  -3  11   4      252.16      237.00     17.57 o 
  -1  11   4       18.12       18.61      6.12 o 
   1  11   4        4.71        5.11      4.81 o 
   3  11   4        2.30        3.96      4.51 o 
 -27   1   5        3.29        3.58      2.71 o 
 -25   1   5      225.75      215.08      6.38 o 
 -23   1   5        0.47        1.26      1.47 o 
 -21   1   5       15.14        6.61      1.63 o 
 -19   1   5      247.97      187.44      3.91 o 
 -17   1   5     4291.03     3901.45     34.26 o 
 -15   1   5     3421.95     3255.61     28.76 o 
 -13   1   5      325.26      386.55      5.16 o 
 -11   1   5      350.08      385.23      5.32 o 
  -9   1   5     1782.87     1934.33     19.96 o 
  -7   1   5     4369.72     3442.57     76.76 o 
  -5   1   5      328.09      399.00      6.75 o 
  -3   1   5      253.09      299.11     10.91 o 
  -1   1   5      302.03      279.88     17.11 o 
   1   1   5    10246.83    11277.48    175.22 o 
   3   1   5        4.27       -0.85      0.50 o 
   5   1   5     1374.04     1397.76     18.38 o 
   7   1   5      574.53      561.10      9.77 o 
   9   1   5      207.40      257.24      4.32 o 
  11   1   5      247.90      299.30      4.96 o 
  13   1   5        3.00        1.76      1.12 o 
  15   1   5      217.08      228.90      5.27 o 
  17   1   5      116.90      106.69      3.97 o 
  19   1   5       69.25       74.34      4.16 o 
  21   1   5     2485.35     2457.56     45.41 o 
  23   1   5       71.53       64.12      7.94 o 
  25   1   5       55.76       53.02      7.54 o 
 -28   2   5       13.22       16.52      6.46 o 
 -26   2   5      545.83      591.50     12.02 o 
 -24   2   5       36.94       41.03      3.07 o 
 -22   2   5      149.76      127.07      5.46 o 
 -20   2   5       30.64       55.53      2.95 o 
 -18   2   5      211.64      147.68      3.78 o 
 -16   2   5     1034.20      932.82     10.72 o 
 -14   2   5     3306.53     3201.42     28.37 o 
 -12   2   5     1401.17     1394.41     14.12 o 
 -10   2   5     2292.42     2453.28     23.90 o 
  -8   2   5      197.71      341.44      8.25 o 
  -6   2   5     6389.40     6666.57     63.45 o 
  -4   2   5      107.44      116.25      3.89 o 
  -2   2   5     3051.82     3345.67     55.36 o 
   0   2   5      299.57      334.61      7.81 o 
   2   2   5     1890.79     2252.88     24.77 o 
   4   2   5        9.30        1.66      1.51 o 
   6   2   5      294.70      400.54      5.39 o 
   8   2   5     3011.48     3017.74     29.37 o 
  10   2   5      203.63      197.53      4.38 o 
  12   2   5      648.86      732.51     10.17 o 
  14   2   5      546.20      452.41      7.73 o 
  16   2   5        0.04        1.63      1.44 o 
  18   2   5       16.37       22.42      3.21 o 
  20   2   5      136.97      162.33      5.99 o 
  22   2   5       43.17       41.28      4.47 o 
  24   2   5      160.67      162.97      8.53 o 
  26   2   5       94.53       83.40      7.21 o 
 -27   3   5       70.94       90.15      5.11 o 
 -25   3   5       68.67       58.41      4.10 o 
 -23   3   5       23.84       24.99      3.86 o 
 -21   3   5       24.83       28.43      2.42 o 
 -19   3   5      543.72      493.99     11.05 o 
 -17   3   5      641.78      648.52     10.21 o 
 -15   3   5        1.66        7.85      1.78 o 
 -13   3   5       37.48       42.81      2.52 o 
 -11   3   5      426.47      416.66      6.68 o 
  -9   3   5     3294.97     3654.05     31.69 o 
  -7   3   5     1588.36     1717.30     14.84 o 
  -5   3   5     6568.84     6715.45     52.27 o 
  -3   3   5     1229.12     1471.44     20.56 o 
  -1   3   5     6835.14     7586.34     76.65 o 
   1   3   5     1316.95     1275.54     13.95 o 
   3   3   5       11.33       10.72      0.80 o 
   5   3   5    19333.29    20102.62    152.12 o 
   7   3   5     1069.98     1125.96     22.35 o 
   9   3   5      855.76      787.67     10.31 o 
  11   3   5       22.59       20.72      2.74 o 
  13   3   5      327.99      309.68      6.21 o 
  15   3   5     1530.04     1490.31     17.96 o 
  17   3   5      708.96      711.25     16.37 o 
  19   3   5        4.56        3.86      2.04 o 
  21   3   5        5.72       11.23      3.52 o 
  23   3   5       16.26       19.20      3.55 o 
  25   3   5       95.07       75.04     10.43 o 
 -26   4   5      443.76      508.12     10.47 o 
 -24   4   5      449.01      483.29     10.18 o 
 -22   4   5       34.31       30.45      2.81 o 
 -20   4   5        3.38        2.72      1.74 o 
 -18   4   5     1346.46     1317.86     25.21 o 
 -16   4   5      412.37      406.81      9.06 o 
 -14   4   5     1010.28      941.25     15.00 o 
 -12   4   5      649.93      647.80      9.40 o 
 -10   4   5      386.52      374.77      6.68 o 
  -8   4   5     1392.27     1526.25     17.75 o 
  -6   4   5     3486.09     3804.77     31.07 o 
  -4   4   5     4370.23     4445.14     35.68 o 
  -2   4   5      734.99      768.36      8.26 o 
   0   4   5      618.63      746.42      7.57 o 
   2   4   5     3341.45     3269.48     26.93 o 
   4   4   5     7173.59     7653.94     59.87 o 
   6   4   5      513.43      541.82     10.18 o 
   8   4   5      753.05      615.79      8.80 o 
  10   4   5     3038.01     3036.76     33.68 o 
  12   4   5      851.25      849.45     12.75 o 
  14   4   5        2.54        1.86      1.63 o 
  16   4   5      409.71      393.77     11.99 o 
  18   4   5       87.79      101.67      5.84 o 
  20   4   5       58.44       57.37      5.65 o 
  22   4   5       42.12       61.81      7.41 o 
  24   4   5       52.80       68.31     12.28 o 
 -25   5   5      433.79      488.73     15.92 o 
 -23   5   5       13.88       15.61      2.65 o 
 -21   5   5      111.58      142.58      5.54 o 
 -19   5   5        7.23       18.26      3.67 o 
 -17   5   5      215.00      202.84      6.43 o 
 -15   5   5     2470.31     2380.19     31.47 o 
 -13   5   5      940.79      887.10     14.54 o 
 -11   5   5     3222.83     3127.91     34.45 o 
  -9   5   5        5.52        3.28      1.17 o 
  -7   5   5      510.45      517.23      8.82 o 
  -5   5   5       19.00       17.34      1.31 o 
  -3   5   5      414.30      428.30      5.54 o 
  -1   5   5      224.68      208.54      3.56 o 
   1   5   5     1904.50     1959.55     17.50 o 
   3   5   5        0.13        0.32      0.80 o 
   5   5   5     2573.91     2593.55     24.56 o 
   7   5   5        1.37       16.86      1.87 o 
   9   5   5     6874.96     6306.59     64.82 o 
  11   5   5     1851.37     1738.87     27.14 o 
  13   5   5      381.02      324.33      8.04 o 
  15   5   5        0.65        5.33      2.01 o 
  17   5   5     1000.18      971.05     18.94 o 
  19   5   5        1.47        1.60      2.45 o 
  21   5   5      211.74      242.35      8.86 o 
  23   5   5      394.77      417.57     13.54 o 
 -24   6   5      147.94      178.56      9.30 o 
 -22   6   5       83.77       84.71      9.35 o 
 -20   6   5      167.13      170.20      9.84 o 
 -18   6   5     1228.86     1170.93     21.05 o 
 -16   6   5        1.25        1.45      1.99 o 
 -14   6   5       15.38       11.61      4.71 o 
 -12   6   5      631.81      586.40     12.49 o 
 -10   6   5      669.05      655.07     11.26 o 
  -8   6   5      166.86      166.88      4.70 o 
  -6   6   5      113.06      130.68      6.34 o 
  -4   6   5     1207.82     1238.03     14.45 o 
  -2   6   5     3412.81     3508.39     34.40 o 
   0   6   5      135.67      127.94      3.79 o 
   2   6   5      408.74      433.57      6.93 o 
   4   6   5     3503.03     3447.12     40.09 o 
   6   6   5     1448.96     1460.31     19.10 o 
   8   6   5      700.83      673.26     10.92 o 
  10   6   5        4.50       -1.45      1.38 o 
  12   6   5       10.27        3.26      1.72 o 
  14   6   5       36.08       29.52      3.41 o 
  16   6   5     1055.74     1088.28     20.39 o 
  18   6   5      990.05      976.31     19.73 o 
  20   6   5      474.21      503.98     20.45 o 
  22   6   5      233.78      233.69      8.48 o 
 -21   7   5        4.99        5.37      6.19 o 
 -19   7   5       51.19       56.56      7.71 o 
 -17   7   5       18.16       15.30      7.12 o 
 -15   7   5        1.81        1.19      1.95 o 
 -13   7   5      190.21      204.50      6.67 o 
 -11   7   5     1500.44     1519.01     21.34 o 
  -9   7   5      487.87      503.72      9.07 o 
  -7   7   5       87.14       86.88      3.76 o 
  -5   7   5      870.30      869.61     14.39 o 
  -3   7   5       13.91       19.69      2.26 o 
  -1   7   5      257.99      253.84      5.30 o 
   1   7   5     1846.66     1808.74     20.09 o 
   3   7   5      633.54      635.79     11.66 o 
   5   7   5       47.10       39.38      2.90 o 
   7   7   5      103.01       88.26      4.34 o 
   9   7   5      465.58      416.08     10.84 o 
  11   7   5        6.33       11.89      2.42 o 
  13   7   5      139.13      146.09      6.10 o 
  15   7   5      156.43      169.71      9.21 o 
  17   7   5      144.16      166.99     14.03 o 
  19   7   5       12.14        7.38      4.48 o 
 -20   8   5       12.73        4.43      4.92 o 
 -18   8   5      133.57      134.33     11.57 o 
 -16   8   5      198.11      192.22     11.67 o 
 -14   8   5       45.15       56.91     10.50 o 
 -12   8   5      976.60      929.91     25.10 o 
 -10   8   5        2.52       -2.07      2.59 o 
  -8   8   5       61.30       42.16      4.97 o 
  -6   8   5     1109.86     1128.35     19.52 o 
  -4   8   5      660.69      674.90     18.39 o 
  -2   8   5      191.97      199.78      8.54 o 
   0   8   5     2521.73     2458.41     27.27 o 
   2   8   5       67.71       75.57      3.52 o 
   4   8   5        9.20       10.49      1.78 o 
   6   8   5      140.20      139.30      4.76 o 
   8   8   5        4.53        3.76      3.11 o 
  10   8   5      373.99      358.42     14.46 o 
  12   8   5       82.50       68.39     15.17 o 
  14   8   5      599.73      613.02     20.80 o 
  16   8   5      145.37      130.84     15.19 o 
 -17   9   5       81.98       63.83     12.79 o 
 -15   9   5      205.05      193.53     11.99 o 
 -13   9   5      338.97      341.09     15.25 o 
 -11   9   5       61.26       49.04      5.51 o 
  -9   9   5      245.18      252.93     12.37 o 
  -7   9   5      175.72      171.81     11.81 o 
  -5   9   5      372.78      390.52     15.49 o 
  -3   9   5        8.11        3.46      2.88 o 
  -1   9   5       55.47       62.47      7.31 o 
   1   9   5       12.60        9.94      5.38 o 
   3   9   5      119.30      113.53      8.54 o 
   5   9   5      849.30      813.94     23.46 o 
   7   9   5        3.45        4.23      5.72 o 
   9   9   5      161.37      154.77     10.36 o 
  11   9   5        0.34        4.87      4.79 o 
  13   9   5      229.82      243.26     13.44 o 
 -12  10   5      243.31      228.90     13.18 o 
 -10  10   5       86.48       78.89     10.92 o 
  -8  10   5        4.68        1.78      4.26 o 
  -6  10   5      640.92      632.82     20.86 o 
  -4  10   5       83.49       60.39      6.51 o 
  -2  10   5      221.56      213.73     11.85 o 
   0  10   5       98.54      123.69     10.42 o 
   2  10   5        9.69        6.72      4.07 o 
   4  10   5        0.00        0.47      3.71 o 
   6  10   5        1.74        3.98      5.04 o 
   8  10   5       74.65       68.59      8.43 o 
  10  10   5      157.06      171.03     22.56 o 
  -3  11   5      263.01      281.25     14.57 o 
  -1  11   5      146.26      167.92     15.98 o 
   1  11   5        1.67        1.26      4.39 o 
 -28   0   6      981.22     1066.24     32.94 o 
 -26   0   6      459.26      461.38     18.90 o 
 -24   0   6      606.58      606.30     21.61 o 
 -22   0   6       18.17       26.82      3.58 o 
 -20   0   6      557.55      419.30     15.66 o 
 -18   0   6     2516.09     2305.29     34.51 o 
 -16   0   6     4376.57     4019.70    102.65 o 
 -14   0   6     1895.55     1952.09     33.90 o 
 -12   0   6     3494.17     3371.12     77.50 o 
 -10   0   6     1065.10     1019.64     29.46 o 
  -8   0   6      990.85     1287.77     24.40 o 
  -6   0   6    14686.70    15757.08    332.78 o 
  -4   0   6      472.21      492.58     28.42 o 
  -2   0   6     1062.33     1286.98     23.75 o 
   0   0   6     1297.38     1618.74     30.36 o 
   2   0   6     3006.54     3085.41    182.58 o 
   4   0   6      513.96      650.83     18.68 o 
   6   0   6     2195.72     2641.56     37.99 o 
   8   0   6     3912.46     4050.98     56.20 o 
  10   0   6      487.92      523.63     11.37 o 
  12   0   6      478.92      513.77      9.50 o 
  14   0   6      130.77      120.80      5.30 o 
  16   0   6     2582.81     2401.85     36.29 o 
  18   0   6       40.65       42.19      5.18 o 
  20   0   6      463.87      452.39     12.16 o 
  22   0   6     1438.42     1386.77     40.81 o 
  24   0   6       15.70       17.15      6.05 o 
 -27   1   6      167.20      177.37     11.39 o 
 -25   1   6      131.34      148.59      7.20 o 
 -23   1   6       23.14       22.28      2.90 o 
 -21   1   6        0.18        2.37      1.23 o 
 -19   1   6      823.27      724.59      9.16 o 
 -17   1   6      921.95     1016.32     12.01 o 
 -15   1   6      969.14      985.26     11.31 o 
 -13   1   6       15.82       20.55      1.31 o 
 -11   1   6      189.27      284.38      7.01 o 
  -9   1   6     1006.50     1099.48     14.35 o 
  -7   1   6        0.41        1.17      0.85 o 
  -5   1   6     1187.17     1212.85     18.42 o 
  -3   1   6       39.64       55.22      4.63 o 
  -1   1   6      328.82      381.91     13.11 o 
   1   1   6      579.99      687.51     15.31 o 
   3   1   6      925.51      961.31     12.64 o 
   5   1   6     3063.31     3443.70     36.12 o 
   7   1   6      842.37      755.25     10.24 o 
   9   1   6       70.04      114.40      3.25 o 
  11   1   6      826.46      887.40     11.53 o 
  13   1   6      278.50      267.75      6.25 o 
  15   1   6      217.29      223.14      5.38 o 
  17   1   6      619.73      618.09      9.82 o 
  19   1   6      487.44      478.57      8.73 o 
  21   1   6      388.89      404.32     11.03 o 
  23   1   6       10.90        7.01      3.41 o 
  25   1   6      247.16      249.61     10.86 o 
 -28   2   6      503.31      480.39     14.00 o 
 -26   2   6        0.76       -1.83      2.01 o 
 -24   2   6      106.41      115.11      4.62 o 
 -22   2   6        0.00        0.17      1.40 o 
 -20   2   6      465.29      404.67      7.49 o 
 -18   2   6       74.88       39.29      2.42 o 
 -16   2   6     3995.78     3623.82     34.26 o 
 -14   2   6       61.09       29.62      3.12 o 
 -12   2   6      503.81      392.85      6.41 o 
 -10   2   6       66.53       70.03      2.34 o 
  -8   2   6     3067.90     3408.76     34.94 o 
  -6   2   6     2504.15     2768.03     30.71 o 
  -4   2   6     6212.92     6904.74    152.22 o 
  -2   2   6      139.40      133.93      4.95 o 
   0   2   6     1630.65     1762.06     27.21 o 
   2   2   6     2852.62     3238.13     46.05 o 
   4   2   6     2092.66     2025.06     22.33 o 
   6   2   6      455.87      440.71      7.23 o 
   8   2   6      809.66      773.65     11.41 o 
  10   2   6        0.49        5.42      2.96 o 
  12   2   6     5986.57     5841.16     55.48 o 
  14   2   6      640.38      616.04      9.60 o 
  16   2   6      175.96      197.07      5.28 o 
  18   2   6     1205.04     1198.90     19.27 o 
  20   2   6      820.95      859.62     17.07 o 
  22   2   6      795.12      810.46     21.99 o 
  24   2   6      163.31      192.55     11.18 o 
 -27   3   6        2.15        0.67      2.09 o 
 -25   3   6      531.20      581.11     10.40 o 
 -23   3   6      370.60      386.23      7.88 o 
 -21   3   6      433.46      404.47      7.30 o 
 -19   3   6       58.26       56.74      3.12 o 
 -17   3   6     3380.34     3010.98     30.71 o 
 -15   3   6     4057.78     3706.96     44.85 o 
 -13   3   6      753.51      679.97     11.68 o 
 -11   3   6       44.47       39.73      1.97 o 
  -9   3   6      220.42      232.62      3.90 o 
  -7   3   6      416.21      386.18      4.72 o 
  -5   3   6       10.72        8.08      0.78 o 
  -3   3   6      264.09      305.22      5.16 o 
  -1   3   6      232.48      297.76      5.56 o 
   1   3   6     1763.11     2216.52     24.63 o 
   3   3   6     2326.09     2606.16     21.73 o 
   5   3   6      596.38      753.18      8.60 o 
   7   3   6      151.95      168.74      5.43 o 
   9   3   6      373.85      308.40      6.95 o 
  11   3   6     1579.98     1516.60     19.14 o 
  13   3   6     1151.24      985.72     13.22 o 
  15   3   6      426.36      390.17      7.57 o 
  17   3   6      969.40      971.77     16.75 o 
  19   3   6       31.19       35.61      4.82 o 
  21   3   6     1517.26     1533.55     32.13 o 
  23   3   6      866.71      930.26     18.96 o 
 -26   4   6      138.89      145.08      5.34 o 
 -24   4   6      308.16      354.85      7.86 o 
 -22   4   6      148.04      136.03      6.15 o 
 -20   4   6      140.64      155.06      5.21 o 
 -18   4   6      507.15      411.15      9.53 o 
 -16   4   6     5039.39     4621.08     55.42 o 
 -14   4   6      985.07      914.01     14.89 o 
 -12   4   6        1.84        4.91      1.68 o 
 -10   4   6      262.43      253.09      9.71 o 
  -8   4   6     1408.94     1391.10     13.94 o 
  -6   4   6        0.02        1.31      0.70 o 
  -4   4   6      572.22      590.28      6.48 o 
  -2   4   6        6.38        0.27      0.88 o 
   0   4   6     2276.38     2352.72     24.15 o 
   2   4   6       15.63       12.15      1.14 o 
   4   4   6      798.73      861.40      8.53 o 
   6   4   6     1155.53     1111.43     13.28 o 
   8   4   6     1663.19     1597.45     23.00 o 
  10   4   6     1009.01      975.80     13.88 o 
  12   4   6       20.83        8.91      1.82 o 
  14   4   6      129.57      153.14      5.61 o 
  16   4   6      619.90      589.27     12.17 o 
  18   4   6      140.57      146.23     11.51 o 
  20   4   6       54.59       44.34      5.07 o 
  22   4   6      459.89      515.60     25.70 o 
 -25   5   6      154.10      188.53      6.01 o 
 -23   5   6       36.74       40.90      3.26 o 
 -21   5   6      124.70      132.33      6.75 o 
 -19   5   6        9.27        3.05      2.23 o 
 -17   5   6      239.95      226.42      7.47 o 
 -15   5   6      218.70      213.21      6.90 o 
 -13   5   6      903.75      827.13     15.67 o 
 -11   5   6       59.71       65.48      4.11 o 
  -9   5   6     2994.24     2937.41     36.29 o 
  -7   5   6       26.70       30.36      1.86 o 
  -5   5   6       71.47       89.24      2.44 o 
  -3   5   6        3.65        8.46      1.04 o 
  -1   5   6      841.19      891.16      9.27 o 
   1   5   6       42.63       26.98      1.54 o 
   3   5   6      862.79      759.92      9.65 o 
   5   5   6     3696.23     3983.22     35.91 o 
   7   5   6     9761.48     9710.25    122.63 o 
   9   5   6      572.94      447.74     10.38 o 
  11   5   6       43.35       23.49      4.60 o 
  13   5   6       53.98       42.48      4.40 o 
  15   5   6       61.38       47.10      4.26 o 
  17   5   6      122.80      116.12      6.10 o 
  19   5   6      142.14      162.40      7.73 o 
  21   5   6       37.58       33.66      4.34 o 
 -24   6   6       91.68       92.74      7.45 o 
 -22   6   6       24.19       23.83      5.80 o 
 -20   6   6       11.49        8.70      2.77 o 
 -18   6   6      336.27      309.48     10.92 o 
 -16   6   6        3.87       15.76      3.61 o 
 -14   6   6      121.71      121.43      6.68 o 
 -12   6   6     1507.03     1444.74     25.30 o 
 -10   6   6      151.60      141.10      4.84 o 
  -8   6   6     1645.21     1597.40     45.07 o 
  -6   6   6       24.39       31.59      2.51 o 
  -4   6   6        8.05        9.06      1.46 o 
  -2   6   6       29.79       33.66      2.21 o 
   0   6   6     2436.44     2488.14     25.74 o 
   2   6   6      952.56      890.62     15.16 o 
   4   6   6      749.97      814.20     13.20 o 
   6   6   6     4859.54     4979.22     58.35 o 
   8   6   6      292.39      203.75     16.29 o 
  10   6   6      197.06      187.73      5.97 o 
  12   6   6       99.88      104.39      4.96 o 
  14   6   6       51.71       34.71      3.84 o 
  16   6   6       52.06       38.81      4.11 o 
  18   6   6       27.01       30.05      3.97 o 
  20   6   6       12.27        9.40      3.05 o 
 -21   7   6      307.05      318.17     19.43 o 
 -19   7   6      279.34      310.69      9.20 o 
 -17   7   6       84.30       88.03      5.78 o 
 -15   7   6       17.40       13.16      4.95 o 
 -13   7   6       72.49       64.74      4.64 o 
 -11   7   6     1229.31     1175.42     17.79 o 
  -9   7   6       89.10       86.37      4.26 o 
  -7   7   6       36.16       31.71      6.08 o 
  -5   7   6      218.11      193.27      5.72 o 
  -3   7   6     2339.75     2363.58     27.60 o 
  -1   7   6     1758.48     1830.93     22.24 o 
   1   7   6      716.88      670.30     10.50 o 
   3   7   6      184.60      182.64      6.51 o 
   5   7   6      213.60      178.82      7.37 o 
   7   7   6      183.08      180.83     11.18 o 
   9   7   6      410.50      404.74     11.47 o 
  11   7   6       18.45       17.49      2.84 o 
  13   7   6      535.81      498.44     12.14 o 
  15   7   6       18.34       14.47      3.04 o 
  17   7   6      182.08      171.20      7.53 o 
  19   7   6        0.07        1.77      2.46 o 
 -18   8   6       11.72        6.75      4.61 o 
 -16   8   6       91.99      104.72     10.19 o 
 -14   8   6      310.90      269.85     12.97 o 
 -12   8   6      848.59      843.23     23.53 o 
 -10   8   6     4421.79     4294.50     51.02 o 
  -8   8   6      731.09      755.92     13.27 o 
  -6   8   6        1.24        4.88      1.97 o 
  -4   8   6        0.68        5.83      1.77 o 
  -2   8   6       19.60       18.30      2.78 o 
   0   8   6      116.88      105.71      4.46 o 
   2   8   6      289.67      257.55      7.27 o 
   4   8   6      486.91      492.67     12.52 o 
   6   8   6      120.71      125.86      4.91 o 
   8   8   6        8.40        9.19      2.32 o 
  10   8   6        3.02        3.61      2.09 o 
  12   8   6       11.38        5.55      2.18 o 
  14   8   6       57.74       74.60     11.86 o 
  16   8   6      413.99      436.23     18.00 o 
 -15   9   6       18.64       14.28      5.23 o 
 -13   9   6      164.05      153.08     15.82 o 
 -11   9   6      679.96      667.17     24.31 o 
  -9   9   6     1367.34     1401.24     33.19 o 
  -7   9   6      307.10      322.59     12.34 o 
  -5   9   6      488.55      510.31     14.41 o 
  -3   9   6       67.57       61.70      5.83 o 
  -1   9   6       58.30       59.87      6.96 o 
   1   9   6      602.16      550.55     18.10 o 
   3   9   6      261.85      275.63     18.68 o 
   5   9   6        1.69        0.90      3.20 o 
   7   9   6      466.83      449.71     17.92 o 
   9   9   6       52.12       52.10      6.93 o 
  11   9   6       89.78       88.78      9.18 o 
  13   9   6      170.31      175.08     12.06 o 
 -12  10   6       60.53       49.09      7.74 o 
 -10  10   6      236.69      219.94     12.00 o 
  -8  10   6       75.56       56.07      7.47 o 
  -6  10   6       79.92       83.58      8.73 o 
  -4  10   6        1.79        2.99      3.43 o 
  -2  10   6       49.26       50.08      7.01 o 
   0  10   6      291.74      307.14     38.44 o 
   2  10   6      268.44      273.05     13.88 o 
   4  10   6      171.52      186.64     13.13 o 
   6  10   6      183.70      215.17     12.61 o 
   8  10   6       65.08       68.36      8.45 o 
 -27   1   7      221.53      238.66      9.63 o 
 -25   1   7      121.05      136.11      6.39 o 
 -23   1   7      439.11      455.97     15.73 o 
 -21   1   7      164.57      191.34      5.23 o 
 -19   1   7        0.00       -1.51      1.32 o 
 -17   1   7     1457.61     1198.03     15.79 o 
 -15   1   7     4371.21     4062.10     42.04 o 
 -13   1   7       20.05       15.60      2.21 o 
 -11   1   7      149.19      171.41      5.12 o 
  -9   1   7        4.76        2.13      3.28 o 
  -7   1   7     5225.14     6005.99     75.61 o 
  -5   1   7      202.32      198.34      5.67 o 
  -3   1   7      765.30      865.74     12.19 o 
  -1   1   7     4370.22     4897.55    108.95 o 
   1   1   7     1893.55     2276.81     26.55 o 
   3   1   7     1027.67      980.29     12.24 o 
   5   1   7     1169.14     1299.77     15.84 o 
   7   1   7     3218.55     3291.89     40.36 o 
   9   1   7      147.96      154.13      4.09 o 
  11   1   7      704.00      746.53     10.50 o 
  13   1   7      914.75      929.86     12.58 o 
  15   1   7        7.47        2.41      1.66 o 
  17   1   7        0.01       -1.52      1.41 o 
  19   1   7        2.05        2.50      1.72 o 
  21   1   7       73.69       77.48      5.78 o 
  23   1   7      461.79      512.98     13.41 o 
  25   1   7       10.56       14.76      4.48 o 
 -26   2   7      825.19      933.94     18.38 o 
 -24   2   7       53.67       71.80      4.78 o 
 -22   2   7      461.25      443.96     15.03 o 
 -20   2   7       53.41       48.93      2.62 o 
 -18   2   7      321.92      342.41      7.93 o 
 -16   2   7      204.79      177.20      4.54 o 
 -14   2   7     1380.25     1335.38     16.16 o 
 -12   2   7        3.24        5.66      1.17 o 
 -10   2   7      527.47      542.34     11.03 o 
  -8   2   7      105.46      108.25      3.26 o 
  -6   2   7      265.49      320.25      5.20 o 
  -4   2   7       65.81       82.24      6.80 o 
  -2   2   7     7470.28     8309.91    109.84 o 
   0   2   7      934.56      933.19     23.44 o 
   2   2   7     2561.17     2871.46     42.10 o 
   4   2   7       83.71      109.00      2.62 o 
   6   2   7      638.31      728.84     12.69 o 
   8   2   7      434.86      427.45      7.57 o 
  10   2   7      414.53      399.81      7.06 o 
  12   2   7      506.45      500.06      8.40 o 
  14   2   7      138.57      136.22      5.63 o 
  16   2   7       46.10       45.28      3.18 o 
  18   2   7      190.39      199.57      8.23 o 
  20   2   7      114.72      101.13      7.93 o 
  22   2   7      479.71      484.96     12.72 o 
  24   2   7     1271.80     1404.09     25.62 o 
 -27   3   7        0.51        2.09      2.63 o 
 -25   3   7        6.98        5.68      2.33 o 
 -23   3   7        5.16        7.24      1.92 o 
 -21   3   7        0.16        0.96      1.69 o 
 -19   3   7      387.31      304.03     10.68 o 
 -17   3   7      117.29      160.43      4.74 o 
 -15   3   7      348.45      320.99      6.55 o 
 -13   3   7    13057.01    12687.25    137.76 o 
 -11   3   7     1098.39     1047.47     13.53 o 
  -9   3   7     2029.70     2057.04     20.78 o 
  -7   3   7      614.84      699.85      8.43 o 
  -5   3   7       14.25        1.32      0.99 o 
  -3   3   7      317.27      320.44      5.96 o 
  -1   3   7       51.99       51.09      2.58 o 
   1   3   7       78.39       54.41      2.60 o 
   3   3   7     1581.77     1663.14     22.33 o 
   5   3   7      450.96      444.51      6.49 o 
   7   3   7      247.33      262.65      7.18 o 
   9   3   7     2420.89     2235.12     28.85 o 
  11   3   7     2705.09     2459.39     28.62 o 
  13   3   7     1074.33     1060.25     14.24 o 
  15   3   7      125.55       97.57      4.21 o 
  17   3   7       59.64       78.86      5.62 o 
  19   3   7      686.45      713.65     18.81 o 
  21   3   7      271.40      306.61     12.03 o 
  23   3   7      192.89      174.35      8.70 o 
 -26   4   7       65.99       68.68      6.63 o 
 -24   4   7      689.51      759.18     20.02 o 
 -22   4   7       30.57       35.60      3.52 o 
 -20   4   7      436.54      404.17      9.08 o 
 -18   4   7      121.74      125.78      4.88 o 
 -16   4   7      818.81      756.02     23.21 o 
 -14   4   7      476.31      451.32      9.60 o 
 -12   4   7       39.92       46.58      3.33 o 
 -10   4   7     1026.76      982.54     14.90 o 
  -8   4   7      346.76      382.33      5.90 o 
  -6   4   7       26.78       31.25      2.04 o 
  -4   4   7      955.50     1015.70     13.75 o 
  -2   4   7      422.47      454.92      7.22 o 
   0   4   7     1037.65      993.51     12.36 o 
   2   4   7       14.91        8.06      1.52 o 
   4   4   7       45.35       60.70      2.42 o 
   6   4   7        4.13       15.97      1.79 o 
   8   4   7      533.23      645.82     10.34 o 
  10   4   7     1308.20     1224.89     18.15 o 
  12   4   7       62.66       70.59      3.88 o 
  14   4   7     1019.78      920.91     15.98 o 
  16   4   7        1.48        0.91      2.17 o 
  18   4   7      265.80      301.60      9.77 o 
  20   4   7      432.22      428.37     14.07 o 
  22   4   7      382.19      444.14     24.24 o 
 -25   5   7       11.49        8.45      2.59 o 
 -23   5   7        0.06        0.56      2.13 o 
 -21   5   7       13.68       20.59      3.24 o 
 -19   5   7      634.23      589.43     13.90 o 
 -17   5   7       97.44       91.17      5.43 o 
 -15   5   7      252.03      221.49      7.52 o 
 -13   5   7       12.52        9.14      2.86 o 
 -11   5   7       10.78        0.69      2.11 o 
  -9   5   7      739.76      685.43     10.31 o 
  -7   5   7      673.49      736.20     11.06 o 
  -5   5   7      795.96      889.80     10.05 o 
  -3   5   7     3432.41     3399.48     30.37 o 
  -1   5   7      184.59      175.15      3.23 o 
   1   5   7      646.44      677.84      8.06 o 
   3   5   7     6056.94     5915.92     56.73 o 
   5   5   7      734.93      781.90     12.73 o 
   7   5   7     5187.02     5412.75     56.61 o 
   9   5   7      159.25      180.71      6.99 o 
  11   5   7      295.42      246.34      6.97 o 
  13   5   7        0.02        3.32      1.90 o 
  15   5   7      126.85      116.30      6.07 o 
  17   5   7      299.81      290.15      9.49 o 
  19   5   7      217.71      245.97      9.16 o 
  21   5   7       25.54       21.79      4.41 o 
 -22   6   7      255.97      272.30      9.43 o 
 -20   6   7       43.63       53.91      4.91 o 
 -18   6   7        8.49       13.12      3.40 o 
 -16   6   7       23.91       23.88      3.33 o 
 -14   6   7     1172.75     1107.55     20.01 o 
 -12   6   7      187.67      198.35      6.87 o 
 -10   6   7      246.42      134.20      6.42 o 
  -8   6   7     3510.59     3383.01     41.49 o 
  -6   6   7       85.09       85.05      3.96 o 
  -4   6   7     3211.85     3309.98     36.10 o 
  -2   6   7      524.88      482.38      8.12 o 
   0   6   7     1174.30     1266.12     17.80 o 
   2   6   7     2690.22     2500.92     28.38 o 
   4   6   7      163.33      179.77      5.32 o 
   6   6   7     2892.22     2887.21     36.47 o 
   8   6   7      527.41      484.22     10.05 o 
  10   6   7      254.38      229.11      6.81 o 
  12   6   7      710.25      698.51     14.94 o 
  14   6   7       29.92       29.44      3.70 o 
  16   6   7      279.35      307.35      9.81 o 
  18   6   7        0.00       -4.50      2.36 o 
  20   6   7       12.66        6.24      3.15 o 
 -21   7   7       11.21        8.68      2.88 o 
 -19   7   7        9.29       16.96      3.36 o 
 -17   7   7      209.13      232.93      8.03 o 
 -15   7   7        6.38        3.56      2.30 o 
 -13   7   7     1264.93     1182.66     21.07 o 
 -11   7   7     1510.92     1532.80     25.02 o 
  -9   7   7     2044.05     1947.82     47.78 o 
  -7   7   7       18.15       17.71      2.52 o 
  -5   7   7       63.97       68.81      3.77 o 
  -3   7   7      127.41      131.16      4.83 o 
  -1   7   7      122.24      112.39      4.03 o 
   1   7   7      630.28      664.43     11.76 o 
   3   7   7      674.77      679.10     12.09 o 
   5   7   7      143.68      152.47      5.28 o 
   7   7   7     2491.32     2487.93     41.19 o 
   9   7   7      275.11      273.48     12.36 o 
  11   7   7      903.46      834.60     16.97 o 
  13   7   7       66.92       85.83      5.50 o 
  15   7   7      559.46      584.05     13.98 o 
  17   7   7       19.05       17.55      3.52 o 
 -18   8   7       78.43       78.95      9.14 o 
 -16   8   7       49.96       53.21      7.33 o 
 -14   8   7        1.89        2.28      2.10 o 
 -12   8   7      467.02      440.72     10.91 o 
 -10   8   7      101.98       84.94      4.39 o 
  -8   8   7       75.52       76.86      5.34 o 
  -6   8   7      173.48      173.83      5.83 o 
  -4   8   7      559.36      540.76     10.82 o 
  -2   8   7     1071.66     1067.68     16.92 o 
   0   8   7     1150.06     1108.31     19.47 o 
   2   8   7        1.45        6.59      2.93 o 
   4   8   7      166.30      152.37      5.50 o 
   6   8   7      243.91      241.96      9.42 o 
   8   8   7      370.59      342.85      9.52 o 
  10   8   7       22.23       20.22      3.23 o 
  12   8   7      233.22      209.11      7.61 o 
  14   8   7       97.08      109.69      6.02 o 
  16   8   7      187.94      200.00     12.77 o 
 -15   9   7        0.01        0.98      4.26 o 
 -13   9   7        0.08        6.17      4.23 o 
 -11   9   7        0.82       -0.64      3.00 o 
  -9   9   7      110.69      107.80      9.15 o 
  -7   9   7      103.95      107.81     12.12 o 
  -5   9   7       32.63       34.53      6.74 o 
  -3   9   7      288.60      272.98     26.43 o 
  -1   9   7       61.33       55.71     14.54 o 
   1   9   7      311.37      310.59     30.98 o 
   3   9   7      111.58       97.23     33.60 o 
   5   9   7       16.87       26.47     10.07 o 
   7   9   7       26.59       21.63      6.65 o 
   9   9   7      431.72      435.80     26.53 o 
  11   9   7       37.60       24.35      5.88 o 
 -10  10   7      372.59      374.69     12.71 o 
  -8  10   7      441.31      423.31     16.57 o 
  -6  10   7       30.37       19.63      4.86 o 
  -4  10   7       83.18       85.76      8.79 o 
  -2  10   7       61.95       71.04      7.96 o 
   0  10   7      144.09      144.28     10.16 o 
   2  10   7      192.55      186.92     11.54 o 
   4  10   7      236.95      265.41     14.30 o 
   6  10   7      553.46      632.57     21.62 o 
 -26   0   8      893.58      979.70     31.02 o 
 -24   0   8      404.45      462.74     12.77 o 
 -22   0   8      422.65      453.78     12.14 o 
 -20   0   8       17.15       25.98      3.45 o 
 -18   0   8      727.25      688.98     26.36 o 
 -16   0   8        2.42        5.21      2.22 o 
 -14   0   8      885.16      872.38     18.67 o 
 -12   0   8     1424.43     1585.38     43.87 o 
 -10   0   8       69.64      146.76      9.21 o 
  -8   0   8     2396.46     2357.83     57.12 o 
  -6   0   8     1335.96      798.60     22.87 o 
  -4   0   8     3384.86     3752.33     58.98 o 
  -2   0   8    10174.36    12180.49    218.54 o 
   0   0   8      895.81      918.97     17.23 o 
   2   0   8     3619.44     3504.63    134.74 o 
   4   0   8     9334.78    10127.75    186.24 o 
   6   0   8      562.94      520.40     27.88 o 
   8   0   8       40.63       38.28      4.32 o 
  10   0   8     2833.91     2828.23     42.57 o 
  12   0   8        0.05       -1.50      2.06 o 
  14   0   8     2574.74     2459.87     37.13 o 
  16   0   8      666.94      680.24     15.08 o 
  18   0   8       42.27       41.54      4.88 o 
  20   0   8      984.93      997.91     42.40 o 
  22   0   8        0.57        1.58      3.53 o 
  24   0   8       86.17       95.59     11.22 o 
 -27   1   8     1347.71     1492.14     30.02 o 
 -25   1   8       15.32       13.36      2.82 o 
 -23   1   8      484.28      521.03     11.20 o 
 -21   1   8       74.33       66.83      3.69 o 
 -19   1   8       15.58       19.86      2.33 o 
 -17   1   8        0.38        0.57      1.66 o 
 -15   1   8      514.13      476.60     10.76 o 
 -13   1   8     1985.20     1869.57     27.61 o 
 -11   1   8      450.20      449.66      9.21 o 
  -9   1   8       74.63       58.73      6.84 o 
  -7   1   8      418.30      377.45      9.11 o 
  -5   1   8     5373.29     6127.50     77.62 o 
  -3   1   8      113.07      148.17      3.54 o 
  -1   1   8       41.09       60.99      2.79 o 
   1   1   8     3311.74     3894.10     53.31 o 
   3   1   8     1709.34     1964.12     22.31 o 
   5   1   8     1222.31     1360.00     16.81 o 
   7   1   8      279.24      355.92      6.59 o 
   9   1   8       24.72        9.66      1.49 o 
  11   1   8     1442.98     1338.57     16.75 o 
  13   1   8       72.82       66.85      3.47 o 
  15   1   8     1793.09     1733.73     22.76 o 
  17   1   8       57.06       55.08      3.97 o 
  19   1   8      747.83      761.71     12.98 o 
  21   1   8       22.03       15.91      3.50 o 
  23   1   8       26.67       32.50      4.44 o 
 -26   2   8       41.32       45.71      4.24 o 
 -24   2   8      345.06      347.99      9.67 o 
 -22   2   8       42.07       51.12      3.97 o 
 -20   2   8        0.47       -2.26      1.68 o 
 -18   2   8      577.31      445.49     10.07 o 
 -16   2   8     4681.41     4135.27     49.98 o 
 -14   2   8    10600.34     9475.02    104.48 o 
 -12   2   8      279.47      278.31      7.30 o 
 -10   2   8      988.89      992.01     19.63 o 
  -8   2   8       12.17       16.15      1.51 o 
  -6   2   8      142.73      204.90      3.92 o 
  -4   2   8     1732.90     1850.70     48.36 o 
  -2   2   8      267.45      283.21      9.61 o 
   0   2   8       73.20      109.31      5.11 o 
   2   2   8      303.10      346.07     10.58 o 
   4   2   8      987.62      996.27     12.89 o 
   6   2   8      132.66      146.09      4.08 o 
   8   2   8       79.17      136.31      4.79 o 
  10   2   8     2170.73     2215.87     24.20 o 
  12   2   8     1060.97     1035.61     13.90 o 
  14   2   8       21.94       32.66      2.70 o 
  16   2   8       81.39       77.00      4.45 o 
  18   2   8      883.70      889.51     25.72 o 
  20   2   8        1.50        1.25      3.65 o 
  22   2   8      152.46      149.98      8.39 o 
 -25   3   8      451.56      506.54     11.53 o 
 -23   3   8      247.56      284.50     11.92 o 
 -21   3   8       19.77       17.24      3.33 o 
 -19   3   8        3.41        3.95      2.39 o 
 -17   3   8      385.00      368.63      7.15 o 
 -15   3   8      264.33      180.95      4.68 o 
 -13   3   8     1000.19      911.23     12.27 o 
 -11   3   8     1278.74     1203.94     16.34 o 
  -9   3   8      206.71      177.23      4.26 o 
  -7   3   8      596.31      564.51      7.75 o 
  -5   3   8      240.37      241.96      6.50 o 
  -3   3   8      234.18      179.02      5.05 o 
  -1   3   8        1.30        4.25      2.14 o 
   1   3   8     1103.45     1167.78     17.18 o 
   3   3   8        9.14        6.79      1.54 o 
   5   3   8     1061.85      949.72     14.77 o 
   7   3   8       66.65       86.57      3.47 o 
   9   3   8       97.04       98.98      5.10 o 
  11   3   8      900.25      745.21     12.01 o 
  13   3   8      616.70      672.97     10.75 o 
  15   3   8      740.56      724.33     11.59 o 
  17   3   8      223.90      223.48     14.89 o 
  19   3   8      166.29      169.61      8.70 o 
  21   3   8      675.94      758.09     20.62 o 
  23   3   8      324.13      366.84     14.11 o 
 -24   4   8      212.69      214.10     10.08 o 
 -22   4   8      111.30      117.97     10.01 o 
 -20   4   8       87.37       70.19      4.10 o 
 -18   4   8       65.35       43.06      3.35 o 
 -16   4   8      710.08      545.66     10.18 o 
 -14   4   8     1343.09     1190.98     18.44 o 
 -12   4   8     2197.68     2050.58     32.82 o 
 -10   4   8      128.24      129.97      6.12 o 
  -8   4   8        0.57        1.16      1.10 o 
  -6   4   8     5046.23     5237.62     48.09 o 
  -4   4   8       44.07       44.18      2.87 o 
  -2   4   8     3084.43     3201.06     35.46 o 
   0   4   8     1351.18     1472.18     18.71 o 
   2   4   8     2462.88     2428.38     28.06 o 
   4   4   8       34.87       14.50      1.30 o 
   6   4   8        7.49       11.43      2.45 o 
   8   4   8       18.10       17.71      2.06 o 
  10   4   8     1154.10     1054.48     19.64 o 
  12   4   8      680.83      634.20     11.14 o 
  14   4   8     1584.99     1575.20     26.56 o 
  16   4   8      231.39      197.77      7.76 o 
  18   4   8        6.27        1.35      2.51 o 
  20   4   8       19.99       18.07      6.26 o 
  22   4   8      208.38      211.38     13.86 o 
 -23   5   8       24.14       23.32      3.12 o 
 -21   5   8      298.12      310.54      8.22 o 
 -19   5   8       14.24       16.23      2.56 o 
 -17   5   8        2.17        0.51      1.97 o 
 -15   5   8      309.89      291.96      8.76 o 
 -13   5   8       21.09       16.64      2.74 o 
 -11   5   8     1478.31     1423.22     20.52 o 
  -9   5   8     3812.36     3647.17     38.78 o 
  -7   5   8      153.97      127.46      4.41 o 
  -5   5   8      452.18      471.37      6.39 o 
  -3   5   8      112.84      104.44      4.05 o 
  -1   5   8     1921.67     1913.77     23.51 o 
   1   5   8      596.21      626.71      8.71 o 
   3   5   8        3.11       12.72      2.00 o 
   5   5   8      407.35      431.33      7.99 o 
   7   5   8     1141.09     1130.64     17.03 o 
   9   5   8        2.07        0.11      1.51 o 
  11   5   8       48.12       42.89      3.59 o 
  13   5   8       48.06       44.82      4.24 o 
  15   5   8      245.84      219.24      8.16 o 
  17   5   8      298.73      271.75      9.42 o 
  19   5   8      280.81      284.39     11.12 o 
  21   5   8      168.98      189.63      9.63 o 
 -22   6   8      451.28      490.50     11.58 o 
 -20   6   8       12.50        3.16      2.85 o 
 -18   6   8       24.56       27.49      3.75 o 
 -16   6   8       81.96       67.43      5.21 o 
 -14   6   8      355.63      350.05      9.77 o 
 -12   6   8      375.52      380.50     12.09 o 
 -10   6   8      314.70      282.17      8.08 o 
  -8   6   8     2371.48     2217.36     32.45 o 
  -6   6   8       82.04       75.92      3.88 o 
  -4   6   8        1.01        3.02      3.42 o 
  -2   6   8       19.06       35.99      2.85 o 
   0   6   8      448.70      463.60      7.96 o 
   2   6   8      238.52      193.21      5.40 o 
   4   6   8     1257.86     1154.75     17.46 o 
   6   6   8      273.01      256.40      8.39 o 
   8   6   8      312.59      289.08      9.32 o 
  10   6   8       52.54       49.29      5.49 o 
  12   6   8        0.01        3.58      5.40 o 
  14   6   8       33.74       33.62      5.27 o 
  16   6   8      622.13      630.93     15.15 o 
  18   6   8      214.54      213.61      8.68 o 
 -21   7   8      176.93      179.05      8.04 o 
 -19   7   8       27.99       19.57      4.51 o 
 -17   7   8       15.33       10.78      3.32 o 
 -15   7   8       60.11       64.55      5.11 o 
 -13   7   8      159.18      145.21      6.45 o 
 -11   7   8       34.37       38.97      4.78 o 
  -9   7   8        4.57        5.58      2.18 o 
  -7   7   8      546.03      535.15     10.73 o 
  -5   7   8       15.58       14.91      3.15 o 
  -3   7   8      450.19      466.14      9.49 o 
  -1   7   8      593.72      524.01      9.31 o 
   1   7   8        0.03        0.28      1.55 o 
   3   7   8      308.98      279.92      7.14 o 
   5   7   8      121.13      137.25      5.24 o 
   7   7   8     1604.62     1526.41     22.72 o 
   9   7   8     4298.55     4194.39     72.83 o 
  11   7   8       52.61       56.73      4.79 o 
  13   7   8       58.91       60.62      6.50 o 
  15   7   8      281.52      292.10      9.73 o 
  17   7   8      345.37      386.69     16.64 o 
 -18   8   8       97.75      110.26     12.08 o 
 -16   8   8        1.12        1.37      2.32 o 
 -14   8   8        1.35       -0.22      2.06 o 
 -12   8   8        3.86        6.99      2.49 o 
 -10   8   8      130.22      124.65     14.98 o 
  -8   8   8      103.33       87.26      7.32 o 
  -6   8   8       20.23       16.06      2.60 o 
  -4   8   8       28.69       22.02      2.81 o 
  -2   8   8       17.11       22.29      2.75 o 
   0   8   8       24.78       31.21      6.29 o 
   2   8   8      212.72      207.60      6.93 o 
   4   8   8      221.09      224.33      7.81 o 
   6   8   8     1083.54     1139.83     20.76 o 
   8   8   8     2397.10     2411.87     70.26 o 
  10   8   8        4.53       -1.29      3.57 o 
  12   8   8        1.11        6.97      2.71 o 
  14   8   8      366.09      408.96     11.55 o 
 -15   9   8       28.76       33.67      7.45 o 
 -13   9   8       12.70       16.94      5.18 o 
 -11   9   8       16.71       14.00      3.41 o 
  -9   9   8      233.43      195.25     21.97 o 
  -7   9   8       88.63       89.97      4.72 o 
  -5   9   8      176.25      170.16      6.03 o 
  -3   9   8        6.28        2.60      2.50 o 
  -1   9   8      732.97      780.67     17.41 o 
   1   9   8      150.64      150.88      8.31 o 
   3   9   8      647.38      716.16     22.90 o 
   5   9   8      110.65      120.38      5.76 o 
   7   9   8      267.96      256.21      9.89 o 
   9   9   8      556.52      589.85     20.23 o 
  11   9   8       29.66       19.41      6.01 o 
  -8  10   8     1089.55     1111.91     29.13 o 
  -6  10   8      937.10      983.93     29.95 o 
  -4  10   8        0.26        3.96      3.52 o 
  -2  10   8      219.30      216.44     11.82 o 
   0  10   8        5.65        1.07      3.70 o 
   2  10   8       65.02       57.65     17.77 o 
   4  10   8      252.71      252.91     23.04 o 
 -27   1   9      847.99      883.20     20.97 o 
 -25   1   9      285.63      344.19      9.32 o 
 -23   1   9      152.45      170.27      5.48 o 
 -21   1   9      112.97      110.79      4.71 o 
 -19   1   9      172.42      173.82      8.84 o 
 -17   1   9      207.62      185.63      7.19 o 
 -15   1   9     1306.26     1345.46     25.38 o 
 -13   1   9       80.09       58.94      3.72 o 
 -11   1   9     2164.85     2237.95     31.39 o 
  -7   1   9      124.62      113.34      3.91 o 
  -5   1   9      661.94      729.00     11.85 o 
  -3   1   9     1325.34     1375.15     19.41 o 
  -1   1   9     1247.95     1309.66     18.57 o 
   1   1   9     2389.72     2615.48     34.80 o 
   3   1   9      564.58      634.94     10.22 o 
   5   1   9        5.46        3.73      1.47 o 
   7   1   9      125.65      126.03      4.73 o 
   9   1   9       42.25       40.77      3.35 o 
  11   1   9      175.35      150.86      4.47 o 
  13   1   9      848.00      785.84     20.52 o 
  15   1   9     1852.82     1839.97     24.21 o 
  17   1   9       27.77       19.79      4.75 o 
  19   1   9        0.76       -0.46      2.54 o 
  21   1   9      131.95      120.59      6.22 o 
  23   1   9       50.75       60.78      5.71 o 
 -26   2   9      816.85      899.38     16.66 o 
 -24   2   9       38.16       48.40      4.20 o 
 -22   2   9      154.73      162.31      7.40 o 
 -20   2   9       47.58       38.81      3.79 o 
 -18   2   9        9.75        7.90      2.17 o 
 -16   2   9       12.69        0.98      1.90 o 
 -14   2   9     2007.32     1629.97     25.62 o 
 -12   2   9      119.81      101.40      5.65 o 
 -10   2   9     1956.53     1898.04     27.33 o 
  -8   2   9       64.73       81.73      2.88 o 
  -6   2   9       51.53       37.20      2.36 o 
  -4   2   9       97.76      153.36      8.25 o 
  -2   2   9        5.90       -0.38      1.81 o 
   0   2   9        0.09        2.18      2.59 o 
   2   2   9        9.80       19.88      1.29 o 
   4   2   9      111.59      102.06      3.76 o 
   6   2   9       85.08       60.92      3.13 o 
   8   2   9      177.66      142.06      5.15 o 
  10   2   9       11.59       15.10      1.99 o 
  12   2   9     4275.63     4108.67     41.73 o 
  14   2   9       61.02       74.24      4.02 o 
  16   2   9      150.19      129.64      5.95 o 
  18   2   9      198.98      193.37      8.01 o 
  20   2   9      129.91      138.10      8.34 o 
  22   2   9       64.90       72.72      7.40 o 
 -25   3   9      113.56      117.94      7.29 o 
 -23   3   9        7.57        3.12      2.91 o 
 -21   3   9       38.79       34.01      5.39 o 
 -19   3   9        3.10        3.81      2.06 o 
 -17   3   9      979.73      848.76     15.17 o 
 -15   3   9        0.32        4.88      1.90 o 
 -13   3   9      476.80      461.71      9.60 o 
 -11   3   9       22.81       25.55      2.54 o 
  -9   3   9      286.59      251.68      5.78 o 
  -7   3   9     2073.07     1995.34     21.66 o 
  -5   3   9      866.49     1010.05     17.22 o 
  -3   3   9      200.43      196.07      6.08 o 
  -1   3   9     2558.05     2664.63     33.81 o 
   1   3   9      587.65      503.75      9.89 o 
   3   3   9      168.79      186.64      3.54 o 
   5   3   9     3908.35     3820.58     36.90 o 
   7   3   9      111.35      111.70      3.98 o 
   9   3   9      200.68      223.39      6.71 o 
  11   3   9        7.04        9.83      2.06 o 
  13   3   9      155.57      153.74      4.96 o 
  15   3   9      950.89      876.96     14.40 o 
  17   3   9      244.48      240.00     10.15 o 
  19   3   9        5.19        5.66      3.37 o 
  21   3   9       18.81       14.65      5.35 o 
 -24   4   9        3.72        7.81      3.16 o 
 -22   4   9       79.29       90.97      6.50 o 
 -20   4   9      166.97      143.56      6.93 o 
 -18   4   9        1.79        6.66      1.78 o 
 -16   4   9      336.84      312.34      7.24 o 
 -14   4   9     2624.65     2498.98     28.12 o 
 -12   4   9     2691.16     2523.69     32.52 o 
 -10   4   9     1896.30     1935.72     25.58 o 
  -8   4   9      418.84      398.73      7.10 o 
  -6   4   9     3247.70     3157.01     30.24 o 
  -4   4   9      616.65      638.26     11.78 o 
  -2   4   9      408.13      346.35      7.22 o 
   0   4   9     1226.43     1216.80     16.51 o 
   2   4   9      983.66     1019.56     14.56 o 
   4   4   9     2154.02     1965.42     19.21 o 
   6   4   9      311.82      239.60      5.70 o 
   8   4   9      432.99      431.95      8.41 o 
  10   4   9     1162.29     1096.78     20.64 o 
  12   4   9      436.23      396.39      8.64 o 
  14   4   9       67.74       68.08      6.03 o 
  16   4   9        0.20       -1.14      2.18 o 
  18   4   9      429.54      503.65     15.41 o 
  20   4   9        0.34        3.50      3.32 o 
 -23   5   9      329.19      335.96     11.06 o 
 -21   5   9       75.11       89.51      4.59 o 
 -19   5   9       20.22       13.24      2.46 o 
 -17   5   9      392.58      359.66      8.36 o 
 -15   5   9      179.52      194.09      7.33 o 
 -13   5   9       74.95       83.78      8.38 o 
 -11   5   9     6623.22     6397.73     73.31 o 
  -9   5   9     2136.07     2078.08     27.37 o 
  -7   5   9      507.58      420.08      8.31 o 
  -5   5   9      546.77      586.21      9.01 o 
  -3   5   9        0.42        3.17      1.62 o 
  -1   5   9        1.69        4.31      1.65 o 
   1   5   9       67.22      105.08      5.46 o 
   3   5   9      799.82      850.98     12.32 o 
   5   5   9     1920.04     1854.38     22.88 o 
   7   5   9        6.01        4.02      1.58 o 
   9   5   9      467.40      473.53      9.30 o 
  11   5   9      235.41      234.63     24.03 o 
  13   5   9      152.20      145.98      6.67 o 
  15   5   9        2.77        1.74      3.22 o 
  17   5   9      153.80      175.69      7.85 o 
  19   5   9       89.11       85.24      6.56 o 
 -22   6   9      164.58      184.56      6.75 o 
 -20   6   9      149.28      149.40      6.00 o 
 -18   6   9      253.21      250.17      8.80 o 
 -16   6   9      233.81      248.95      8.58 o 
 -14   6   9      118.02      123.42      7.99 o 
 -12   6   9      267.39      252.81      7.98 o 
 -10   6   9     1165.28     1102.18     19.34 o 
  -8   6   9      215.83      155.12      8.09 o 
  -6   6   9      425.58      384.37      8.26 o 
  -4   6   9      162.97      161.90      5.69 o 
  -2   6   9      732.33      683.46     10.41 o 
   0   6   9     1311.14     1239.35     16.14 o 
   2   6   9      210.54      165.22      5.02 o 
   4   6   9       33.22       18.61      2.37 o 
   6   6   9      474.04      447.39     10.79 o 
   8   6   9     1392.56     1425.62     21.70 o 
  10   6   9      253.51      257.51      8.42 o 
  12   6   9       13.44       14.61      3.44 o 
  14   6   9       85.46       83.46      8.39 o 
  16   6   9      453.32      486.33     13.25 o 
  18   6   9      111.39      150.40     12.80 o 
 -19   7   9      250.83      274.74      9.57 o 
 -17   7   9        8.70        5.30      2.66 o 
 -15   7   9        6.66        4.62      2.49 o 
 -13   7   9       85.19       81.14      8.25 o 
 -11   7   9       51.23       37.25      3.91 o 
  -9   7   9      255.46      247.10      9.86 o 
  -7   7   9       92.26       77.02      6.76 o 
  -5   7   9      292.05      295.08      7.49 o 
  -3   7   9      138.29      145.21      5.12 o 
  -1   7   9       76.17       53.74      4.63 o 
   1   7   9       80.61      104.92      4.38 o 
   3   7   9        9.33        7.42      1.93 o 
   5   7   9      478.96      506.67     10.61 o 
   7   7   9      824.87      820.44     16.49 o 
   9   7   9     2157.51     2083.70     36.71 o 
  11   7   9        5.23        8.16      2.97 o 
  13   7   9       47.04       44.92      4.68 o 
  15   7   9       68.18       73.28      5.87 o 
 -16   8   9      150.17      153.97     13.15 o 
 -14   8   9       36.86       45.94      6.62 o 
 -12   8   9      445.45      472.58     14.44 o 
 -10   8   9      303.77      318.51      9.90 o 
  -8   8   9      312.90      299.88      8.82 o 
  -6   8   9      241.22      233.36      8.05 o 
  -4   8   9      210.12      205.43      6.57 o 
  -2   8   9      509.18      538.58     18.65 o 
   0   8   9       19.55       14.94      2.82 o 
   2   8   9      544.68      540.43     12.37 o 
   4   8   9      117.12      112.00      5.58 o 
   6   8   9      374.73      385.19     12.09 o 
   8   8   9        9.02        1.71      2.41 o 
  10   8   9       24.89       27.17      4.71 o 
  12   8   9      133.15      144.79      7.04 o 
 -13   9   9      163.58      157.77     10.75 o 
 -11   9   9      238.53      235.63      9.49 o 
  -9   9   9      155.26      159.68      6.65 o 
  -7   9   9      592.04      565.59     11.93 o 
  -5   9   9       24.12       19.96      3.76 o 
  -3   9   9       65.88       75.27      6.77 o 
  -1   9   9       15.57        8.23      2.59 o 
   1   9   9       25.14       24.48      3.34 o 
   3   9   9        8.56       10.74      2.77 o 
   5   9   9       42.64       46.14      8.17 o 
   7   9   9        0.38        8.01      2.69 o 
   9   9   9      102.42       66.08      9.53 o 
  -6  10   9      262.93      279.36     13.66 o 
  -4  10   9       10.47        9.49      6.72 o 
  -2  10   9      148.13      146.22     10.11 o 
   0  10   9       72.70       84.20      8.55 o 
   2  10   9      136.85      124.99     25.17 o 
 -26   0  10       66.12       55.50      8.36 o 
 -24   0  10     2403.24     2700.68     46.29 o 
 -22   0  10      217.29      252.98      9.10 o 
 -20   0  10      285.09      252.74     10.01 o 
 -18   0  10       99.59       61.15      9.64 o 
 -16   0  10      248.89      228.50     14.71 o 
 -14   0  10     9128.30     7914.70    179.50 o 
 -12   0  10    16815.93    14865.78    321.92 o 
 -10   0  10     1419.84     1405.27     39.56 o 
  -8   0  10      268.87      315.46     13.63 o 
  -4   0  10       70.68       78.79      5.99 o 
  -2   0  10       41.91       53.81      3.91 o 
   0   0  10     3098.33     3388.81     78.27 o 
   2   0  10      344.65      225.95     10.64 o 
   4   0  10     3730.50     3899.21     90.18 o 
   6   0  10      217.61      225.30      9.37 o 
   8   0  10        0.04        3.00      2.37 o 
  10   0  10        5.11        4.17      2.83 o 
  12   0  10      503.37      501.50     20.29 o 
  14   0  10     4290.75     4238.48     77.67 o 
  16   0  10       15.32        7.59      5.33 o 
  18   0  10      253.70      233.88     16.57 o 
  20   0  10      453.15      496.79     23.06 o 
  22   0  10        1.20        1.87      4.29 o 
 -25   1  10       72.59       75.84      7.64 o 
 -23   1  10      299.89      335.43      7.66 o 
 -21   1  10     1154.00     1296.51     21.38 o 
 -19   1  10       15.89       20.77      2.91 o 
 -17   1  10        8.16        4.11      2.10 o 
 -15   1  10        2.98       19.38      2.69 o 
 -13   1  10      524.00      458.88     14.10 o 
 -11   1  10     1820.87     1884.01     36.27 o 
  -9   1  10     3792.27     3690.87     81.42 o 
  -7   1  10      379.32      395.39     10.73 o 
  -5   1  10        0.84        8.42      1.47 o 
  -3   1  10      728.22      864.15     13.66 o 
  -1   1  10      434.66      458.46      7.26 o 
   1   1  10       24.89       36.26      3.66 o 
   3   1  10       86.40      102.50      5.95 o 
   5   1  10      116.27       99.77      5.15 o 
   7   1  10     4041.15     3971.36     49.34 o 
   9   1  10      207.03      195.37      5.95 o 
  11   1  10      152.18      154.89      5.50 o 
  13   1  10     2690.69     2619.34     36.80 o 
  15   1  10       23.54       33.91      3.62 o 
  17   1  10     1453.56     1488.62     26.25 o 
  19   1  10      225.58      221.08      9.59 o 
  21   1  10      202.24      217.56     12.73 o 
 -26   2  10       17.13       20.41      3.41 o 
 -24   2  10      790.71      840.68     19.05 o 
 -22   2  10        9.38       13.59      3.04 o 
 -20   2  10      321.03      328.24      9.14 o 
 -18   2  10       13.95       10.37      2.33 o 
 -16   2  10      536.41      471.39     10.24 o 
 -14   2  10      140.46       96.57      4.76 o 
 -12   2  10        2.29        4.55      1.68 o 
 -10   2  10      603.97      535.06     14.50 o 
  -8   2  10     1008.07     1054.85     17.51 o 
  -6   2  10     2000.32     2120.76     29.17 o 
  -4   2  10     2632.06     2857.91     37.30 o 
  -2   2  10      304.17      310.83     11.26 o 
   0   2  10     6043.98     6417.07    107.15 o 
   2   2  10      342.77      391.54      9.20 o 
   4   2  10     2911.16     2777.48     35.85 o 
   6   2  10      690.38      774.76     33.90 o 
   8   2  10       49.10       38.50      2.85 o 
  10   2  10        1.06        2.10      1.48 o 
  12   2  10      228.47      200.54      5.57 o 
  14   2  10      839.06      782.26     14.64 o 
  16   2  10      443.87      468.08     11.07 o 
  18   2  10       61.72       48.04      6.12 o 
  20   2  10       11.33       32.87      6.23 o 
 -25   3  10     1428.66     1636.79     31.08 o 
 -23   3  10        6.57        5.60      2.98 o 
 -21   3  10       14.72       12.63      3.33 o 
 -19   3  10        0.58       -0.93      1.88 o 
 -17   3  10      398.04      347.17      8.96 o 
 -15   3  10       71.08       54.91      4.00 o 
 -13   3  10      560.32      503.72     11.99 o 
 -11   3  10        0.00       -0.24      1.38 o 
  -9   3  10       59.73       49.66      3.02 o 
  -7   3  10     3591.01     3358.92     34.73 o 
  -5   3  10      105.91       95.06      5.40 o 
  -3   3  10     3135.04     3371.99     46.80 o 
  -1   3  10        0.26        1.25      1.63 o 
   1   3  10      686.74      735.64     13.02 o 
   3   3  10     3896.00     4067.48     43.30 o 
   5   3  10      154.99      197.01      5.07 o 
   7   3  10      123.16      130.80      5.04 o 
   9   3  10      733.58      738.87     18.14 o 
  11   3  10      114.12       95.37      5.27 o 
  13   3  10       56.81       53.75      3.81 o 
  15   3  10       43.28       46.15      3.71 o 
  17   3  10       11.59        5.15      3.14 o 
  19   3  10       54.60       49.75      6.09 o 
  21   3  10      282.27      322.53     13.21 o 
 -24   4  10       93.62      104.77      7.55 o 
 -22   4  10       11.32       10.18      3.86 o 
 -20   4  10       73.12       68.53      5.62 o 
 -18   4  10       94.32       97.81      5.98 o 
 -16   4  10      674.99      620.88     12.61 o 
 -14   4  10     1941.48     1867.49     28.32 o 
 -12   4  10      868.25      813.60     14.00 o 
 -10   4  10       16.75        9.14      1.96 o 
  -8   4  10     1251.25     1078.19     15.88 o 
  -6   4  10     3083.86     2817.34     35.74 o 
  -4   4  10      148.34      162.74      5.40 o 
  -2   4  10     1041.72     1105.91     17.59 o 
   0   4  10      153.97      107.28      8.49 o 
   2   4  10     1239.01     1215.33     19.17 o 
   4   4  10      982.73      885.95     12.84 o 
   6   4  10      375.22      345.25      7.24 o 
   8   4  10      187.78      178.62      6.18 o 
  10   4  10      137.94      150.90      5.15 o 
  12   4  10       74.28       84.82      5.05 o 
  14   4  10        3.56        6.09      2.51 o 
  16   4  10        8.49       12.04      3.21 o 
  18   4  10      194.05      205.75      9.86 o 
  20   4  10      120.86      129.89      8.75 o 
 -23   5  10        1.46        1.19      2.77 o 
 -21   5  10       41.36       44.21      4.97 o 
 -19   5  10       30.29       34.26      4.35 o 
 -17   5  10        4.43        2.51      2.41 o 
 -15   5  10      493.63      487.06      9.39 o 
 -13   5  10      112.14      105.31      5.42 o 
 -11   5  10      395.85      439.03      9.59 o 
  -9   5  10      123.63      145.54      5.12 o 
  -7   5  10       72.53       74.99      3.62 o 
  -5   5  10        5.39        3.26      1.74 o 
  -3   5  10        0.00        1.31      1.55 o 
  -1   5  10        0.17        3.17      1.64 o 
   1   5  10     1146.83     1008.78     15.15 o 
   3   5  10      182.68      207.39      5.11 o 
   5   5  10      336.21      286.26     11.61 o 
   7   5  10       62.97       79.38      3.92 o 
   9   5  10       17.34        9.58      2.14 o 
  11   5  10       66.70       50.52     12.10 o 
  13   5  10       73.86       62.30      9.06 o 
  15   5  10       79.28       79.10      5.97 o 
  17   5  10     1045.83     1026.24     21.41 o 
  19   5  10      475.98      494.20     15.95 o 
 -20   6  10        1.67        3.02      2.76 o 
 -18   6  10       54.24       41.69      3.54 o 
 -16   6  10       36.62       33.51      4.03 o 
 -14   6  10        0.76       -2.61      1.30 o 
 -12   6  10     1309.90     1188.75     21.20 o 
 -10   6  10      276.16      280.40      8.19 o 
  -8   6  10      363.85      348.25      8.84 o 
  -6   6  10      270.78      232.11      6.63 o 
  -4   6  10      525.05      523.31      9.70 o 
  -2   6  10      410.43      425.68      9.81 o 
   0   6  10      374.96      356.29      6.80 o 
   2   6  10      569.88      528.81     15.89 o 
   4   6  10       89.36       75.99      4.00 o 
   6   6  10       11.91        7.11      2.05 o 
   8   6  10      145.01      181.81      6.84 o 
  10   6  10       29.83       38.29      4.06 o 
  12   6  10       77.21       76.76      6.35 o 
  14   6  10      114.43      112.44      6.66 o 
  16   6  10        0.90        2.71      2.92 o 
 -19   7  10      209.06      205.71      8.54 o 
 -17   7  10      884.20      907.19     22.94 o 
 -15   7  10       13.49       10.74      2.96 o 
 -13   7  10       54.34       55.71      4.77 o 
 -11   7  10       24.37       26.76      3.48 o 
  -9   7  10      405.62      425.02      9.06 o 
  -7   7  10       43.30       50.02      4.05 o 
  -5   7  10      130.14      144.03      5.32 o 
  -3   7  10      919.53      940.01     15.35 o 
  -1   7  10       78.98       60.85      7.76 o 
   1   7  10      724.06      783.13     15.46 o 
   3   7  10       22.72       25.73      2.90 o 
   5   7  10       36.10       40.04      3.79 o 
   7   7  10      309.96      319.26      9.42 o 
   9   7  10     1117.68     1106.98     30.08 o 
  11   7  10      725.11      753.56     21.05 o 
  13   7  10        0.83       -2.44      2.42 o 
  15   7  10      443.27      482.42     18.42 o 
 -16   8  10       50.55       38.90      4.55 o 
 -14   8  10        7.40       10.12      2.91 o 
 -12   8  10      213.56      208.50      7.85 o 
 -10   8  10      340.47      310.06      8.04 o 
  -8   8  10        6.55        4.17      3.13 o 
  -6   8  10       21.68       28.97      3.30 o 
  -4   8  10      122.62      143.90      5.66 o 
  -2   8  10       60.78       49.05      4.72 o 
   0   8  10      341.16      338.02     10.26 o 
   2   8  10        0.00        4.63      3.21 o 
   4   8  10        0.09       -1.15      2.01 o 
   6   8  10      954.48     1020.80     19.83 o 
   8   8  10        6.42       14.53      3.17 o 
  10   8  10      648.21      624.88     15.00 o 
  12   8  10      379.35      380.19     11.44 o 
 -11   9  10       22.49       18.41      3.25 o 
  -9   9  10      177.48      187.77      6.37 o 
  -7   9  10        0.13        2.30      2.23 o 
  -5   9  10        5.62        5.74      2.38 o 
  -3   9  10       78.75       81.75      5.57 o 
  -1   9  10      222.00      222.39      7.99 o 
   1   9  10       20.15       13.83      4.54 o 
   3   9  10      209.11      225.24      8.18 o 
   5   9  10        6.73        7.54      2.81 o 
   7   9  10       45.01       46.62      8.91 o 
 -25   1  11      102.24       87.70      5.69 o 
 -23   1  11       46.70       44.57      4.53 o 
 -21   1  11      164.60      179.16      6.93 o 
 -19   1  11        4.88       -0.10      1.98 o 
 -17   1  11       26.14       23.76      4.52 o 
 -15   1  11      423.89      421.71     14.31 o 
 -13   1  11        0.13        1.70      2.37 o 
 -11   1  11      886.94      823.99     30.33 o 
  -9   1  11     1187.09     1164.42     24.23 o 
  -7   1  11     1793.16     1721.30     31.93 o 
  -5   1  11      566.92      567.70     13.57 o 
  -3   1  11       24.43       41.79      6.28 o 
  -1   1  11      263.77      256.83      8.09 o 
   1   1  11     3407.45     3538.58     58.42 o 
   3   1  11      491.88      450.76     10.69 o 
   5   1  11       83.42       89.35      8.11 o 
   7   1  11      364.11      329.08      9.55 o 
   9   1  11       37.03       33.57      3.43 o 
  11   1  11       83.57       79.69      6.33 o 
  13   1  11      590.00      571.53     14.80 o 
  15   1  11      865.41      915.12     23.94 o 
  17   1  11     1932.60     1932.12     32.21 o 
  19   1  11      247.17      241.09     10.61 o 
  21   1  11        8.57        4.76      3.40 o 
 -24   2  11       49.18       56.85      5.74 o 
 -22   2  11      654.70      702.15     14.91 o 
 -20   2  11        7.44        8.22      3.22 o 
 -18   2  11        1.21        0.91      1.81 o 
 -16   2  11        0.03        2.67      1.91 o 
 -14   2  11       46.44       36.34      3.70 o 
 -12   2  11     2844.61     2716.64     46.67 o 
 -10   2  11      694.39      610.25     15.81 o 
  -8   2  11      323.87      371.22     19.61 o 
  -6   2  11        5.34        0.04      1.20 o 
  -4   2  11     3003.39     3000.13     39.70 o 
  -2   2  11       17.33       16.17      1.89 o 
   0   2  11      677.19      633.49      9.88 o 
   2   2  11      104.60      113.70      6.11 o 
   4   2  11      546.80      611.08     13.13 o 
   6   2  11     4409.98     4313.28     53.64 o 
   8   2  11      471.54      436.91     10.28 o 
  10   2  11        0.76        2.39      1.55 o 
  12   2  11      718.96      700.56     12.33 o 
  14   2  11      247.19      223.86      7.39 o 
  16   2  11        0.19        4.81      2.69 o 
  18   2  11       23.49       19.62      4.79 o 
  20   2  11      208.31      230.17     11.20 o 
 -25   3  11      537.63      556.18     16.92 o 
 -23   3  11        7.81        1.08      3.68 o 
 -21   3  11      147.25      153.58      7.71 o 
 -19   3  11       82.67       78.47      5.27 o 
 -17   3  11        2.83        5.01      2.10 o 
 -15   3  11       43.26       62.37      4.28 o 
 -13   3  11      290.12      273.67      7.34 o 
 -11   3  11        0.16        4.19      1.68 o 
  -9   3  11      573.59      513.59      9.51 o 
  -7   3  11     2986.68     2972.47     35.81 o 
  -5   3  11      128.57      175.62      6.15 o 
  -3   3  11      342.13      361.67      9.26 o 
  -1   3  11      652.01      647.73     15.09 o 
   1   3  11       79.57       69.39      4.29 o 
   3   3  11      140.46      125.77      4.02 o 
   5   3  11      297.93      288.14      8.25 o 
   7   3  11     1324.92     1294.72     21.24 o 
   9   3  11      254.92      243.68      6.93 o 
  11   3  11      187.50      178.11      6.16 o 
  13   3  11       48.93       43.39      3.62 o 
  15   3  11       18.67       23.03      3.67 o 
  17   3  11       31.27       31.46      5.01 o 
  19   3  11       45.55       44.26      6.20 o 
 -24   4  11     1600.66     1759.69     37.41 o 
 -22   4  11      122.37      143.27      7.86 o 
 -20   4  11       52.34       60.59      6.38 o 
 -18   4  11        0.16       -2.11      2.05 o 
 -16   4  11       16.03       19.89      2.85 o 
 -14   4  11       90.81       62.00      7.41 o 
 -12   4  11       13.37        2.50      2.54 o 
 -10   4  11       80.40       67.84      5.71 o 
  -8   4  11      138.65       96.07      3.89 o 
  -6   4  11     2153.89     1911.14     26.41 o 
  -4   4  11       81.70       64.36      4.83 o 
  -2   4  11      172.86      177.70      7.11 o 
   0   4  11       59.51       47.33      3.79 o 
   2   4  11      735.42      700.18     17.39 o 
   4   4  11       41.73       66.43      5.51 o 
   6   4  11      108.41       99.94      4.39 o 
   8   4  11      558.40      541.18     10.20 o 
  10   4  11      217.89      239.61      7.45 o 
  12   4  11       44.56       44.91      5.09 o 
  14   4  11      446.94      457.79     12.72 o 
  16   4  11        9.97        6.41      3.56 o 
  18   4  11        2.52        0.95      3.22 o 
 -21   5  11      743.71      757.70     17.70 o 
 -19   5  11       38.49       37.19      4.46 o 
 -17   5  11      308.52      305.34      9.85 o 
 -15   5  11      102.52       72.65      6.59 o 
 -13   5  11      197.32      175.70      7.53 o 
 -11   5  11     1122.09     1067.30     17.16 o 
  -9   5  11       22.57       15.08      2.29 o 
  -7   5  11      204.74      183.61      7.54 o 
  -5   5  11        8.81       19.76      3.09 o 
  -3   5  11      214.87      219.27      6.27 o 
  -1   5  11      492.29      480.37      9.65 o 
   1   5  11       12.05        3.53      1.92 o 
   3   5  11       94.54      118.61      4.09 o 
   5   5  11       11.07       13.03      2.25 o 
   7   5  11       19.43       22.87      3.52 o 
   9   5  11      278.50      282.54      7.88 o 
  11   5  11        1.43        1.06      2.30 o 
  13   5  11        0.54       -0.85      2.20 o 
  15   5  11      261.71      271.08      9.69 o 
  17   5  11     1032.14     1086.31     34.61 o 
 -20   6  11       20.52       23.77      5.52 o 
 -18   6  11        0.01       -0.38      4.30 o 
 -16   6  11       22.74       32.33      4.13 o 
 -14   6  11        1.89        1.98      2.22 o 
 -12   6  11     1775.09     1776.05     28.70 o 
 -10   6  11     1239.62     1276.20     21.86 o 
  -8   6  11     1754.37     1715.58     22.66 o 
  -6   6  11      301.23      306.08      7.71 o 
  -4   6  11        0.71       -0.50      2.09 o 
  -2   6  11        0.00        2.36      2.36 o 
   0   6  11       25.36       25.76      3.76 o 
   2   6  11        3.10        1.36      1.47 o 
   4   6  11      322.56      308.26      7.61 o 
   6   6  11      263.17      256.05      9.78 o 
   8   6  11       61.67       68.50      5.05 o 
  10   6  11       56.64       78.29      6.52 o 
  12   6  11      308.22      341.29     24.53 o 
  14   6  11      357.74      387.39     13.21 o 
 -17   7  11       39.87       47.33      7.57 o 
 -15   7  11      192.71      170.11     14.50 o 
 -13   7  11       62.71       63.79      5.17 o 
 -11   7  11      245.24      263.28      8.59 o 
  -9   7  11     1497.50     1497.08     21.29 o 
  -7   7  11      115.55      135.29      5.81 o 
  -5   7  11      116.89      108.87      4.73 o 
  -3   7  11       45.61       46.60      3.40 o 
  -1   7  11        0.18       -0.30      1.70 o 
   1   7  11       25.41       25.90      4.72 o 
   3   7  11       35.81       39.35      3.39 o 
   5   7  11        2.70        1.94      2.16 o 
   7   7  11       23.52       21.19      6.63 o 
   9   7  11      140.86      187.19      8.44 o 
  11   7  11      373.33      392.38     15.46 o 
  13   7  11       29.00       24.46      3.96 o 
 -14   8  11        1.48        1.31      2.48 o 
 -12   8  11       18.29       13.55      3.18 o 
 -10   8  11       18.55       16.43      3.32 o 
  -8   8  11       61.51       46.22      4.34 o 
  -6   8  11      209.71      222.15      7.52 o 
  -4   8  11        4.59        5.33      2.71 o 
  -2   8  11        3.31        3.14      2.21 o 
   0   8  11      122.25      124.95      8.59 o 
   2   8  11      157.84      159.93      6.59 o 
   4   8  11        1.09        1.18      2.25 o 
   6   8  11      532.62      556.85     13.50 o 
   8   8  11      192.02      217.08      8.53 o 
  10   8  11      410.31      325.47     10.47 o 
  -9   9  11      142.48      161.86      6.09 o 
  -7   9  11        0.03       -1.14      2.33 o 
  -5   9  11      357.26      370.44     10.60 o 
  -3   9  11       44.54       49.50      4.61 o 
  -1   9  11      321.47      312.83      9.54 o 
   1   9  11       21.58       25.70      3.64 o 
   3   9  11       31.97       41.85      4.34 o 
   5   9  11       17.83        7.85      2.78 o 
 -24   0  12        0.53        1.65      2.86 o 
 -22   0  12     1207.57     1300.10     33.59 o 
 -20   0  12       90.37       95.18     12.77 o 
 -18   0  12      113.48      106.68     12.68 o 
 -16   0  12        0.15       -2.06      3.17 o 
 -14   0  12      418.50      303.33     16.62 o 
 -12   0  12      196.38      102.74      9.39 o 
 -10   0  12      447.37      417.68     18.19 o 
  -8   0  12     5425.17     5380.71    123.30 o 
  -4   0  12     2061.76     2226.20     55.93 o 
  -2   0  12     3071.98     3293.01     78.44 o 
   0   0  12      314.07      283.67     13.32 o 
   4   0  12     1232.82     1320.74     37.88 o 
   6   0  12     3650.69     3615.64     86.60 o 
   8   0  12      192.81      171.42      9.33 o 
  10   0  12      577.31      559.13     41.11 o 
  12   0  12      192.34      184.97     13.39 o 
  14   0  12     3779.10     3666.81     94.14 o 
  16   0  12     2232.14     2308.31     66.74 o 
  18   0  12        9.81       12.73      7.07 o 
  20   0  12      566.10      574.13     28.73 o 
 -25   1  12      179.01      201.63      7.62 o 
 -23   1  12        8.64       14.44      3.25 o 
 -21   1  12      316.42      354.84     10.48 o 
 -19   1  12      234.39      247.37     19.81 o 
 -17   1  12       94.37      107.71      8.81 o 
 -15   1  12     1141.01     1059.06     44.95 o 
 -13   1  12      322.44      308.77     11.69 o 
 -11   1  12     2859.79     2522.26     56.33 o 
  -9   1  12       14.35       18.22      3.16 o 
  -7   1  12      214.00      220.81      8.35 o 
  -5   1  12     3655.50     3635.06     60.47 o 
  -3   1  12      104.27      136.89     12.31 o 
  -1   1  12      511.13      552.35     13.79 o 
   1   1  12       90.42      113.82      5.85 o 
   3   1  12       20.27       17.95      2.78 o 
   5   1  12     1449.91     1474.92     29.39 o 
   7   1  12        0.30       -0.20      1.95 o 
   9   1  12      553.82      565.19     12.67 o 
  11   1  12       16.11       17.22      3.93 o 
  13   1  12       46.05       40.46      5.62 o 
  15   1  12       67.92       60.94      7.01 o 
  17   1  12      256.01      254.84     12.80 o 
  19   1  12        0.12        2.61      3.16 o 
 -24   2  12      124.81      111.83      7.31 o 
 -22   2  12      719.26      803.54     16.40 o 
 -20   2  12       77.42       75.28      5.29 o 
 -18   2  12      145.11      137.96      6.28 o 
 -16   2  12       15.61       17.85      3.06 o 
 -14   2  12       66.29       72.47      6.91 o 
 -12   2  12     4254.35     3841.71     66.82 o 
 -10   2  12     2489.70     2302.76     42.64 o 
  -8   2  12      754.00      824.37     18.87 o 
  -6   2  12     1051.14      924.57     19.69 o 
  -4   2  12     6377.80     6265.44    142.20 o 
  -2   2  12       89.55       89.78      4.06 o 
   0   2  12        0.08       -1.99      1.41 o 
   2   2  12     1918.72     1839.03     29.41 o 
   4   2  12     2257.21     2271.99     40.07 o 
   6   2  12       33.50       58.24      4.74 o 
   8   2  12      389.30      351.37      9.39 o 
  10   2  12      161.19      151.79      6.39 o 
  12   2  12        8.40        0.74      2.71 o 
  14   2  12        3.72        7.80      2.75 o 
  16   2  12      969.30      980.25     26.89 o 
  18   2  12       12.96        8.08      3.27 o 
 -23   3  12      559.15      613.23     15.98 o 
 -21   3  12       32.53       33.41      4.49 o 
 -19   3  12      183.47      219.64      8.66 o 
 -17   3  12       27.29       23.95      3.28 o 
 -15   3  12       11.72       16.19      2.60 o 
 -13   3  12       53.34       63.16      4.17 o 
 -11   3  12       87.39       97.55      4.78 o 
  -9   3  12     2282.37     2082.84     30.47 o 
  -7   3  12      123.85       98.99      5.97 o 
  -5   3  12      174.03      175.65      6.54 o 
  -3   3  12      490.22      515.96     16.74 o 
  -1   3  12      527.42      587.82     18.21 o 
   1   3  12      294.09      307.32      7.97 o 
   3   3  12     1142.49     1013.74     16.87 o 
   5   3  12      953.23     1028.63     18.10 o 
   7   3  12     1240.32     1152.23     22.93 o 
   9   3  12      206.48      219.82      6.86 o 
  11   3  12      327.72      340.66      8.91 o 
  13   3  12      105.32      108.48      5.76 o 
  15   3  12      530.32      537.71     13.78 o 
  17   3  12       60.11       59.07      6.59 o 
 -22   4  12        3.61        3.05      3.40 o 
 -20   4  12        3.59        4.32      3.07 o 
 -18   4  12      101.11       86.83      7.12 o 
 -16   4  12       81.93       87.05      6.76 o 
 -14   4  12      512.81      485.37     11.01 o 
 -12   4  12      330.04      367.18      8.83 o 
 -10   4  12      177.18      157.69      5.32 o 
  -8   4  12        0.49       -0.21      1.35 o 
  -6   4  12       54.14       50.02      4.23 o 
  -4   4  12     1408.81     1316.85     23.04 o 
  -2   4  12       76.52       79.22      5.32 o 
   0   4  12      328.07      332.64      9.67 o 
   2   4  12     1230.21     1239.68     21.35 o 
   4   4  12      350.19      312.43      6.94 o 
   6   4  12        0.07       -0.99      1.49 o 
   8   4  12      310.14      326.55      8.39 o 
  10   4  12      168.63      206.37      6.90 o 
  12   4  12       37.77       40.16      4.40 o 
  14   4  12        2.15        2.26      2.71 o 
  16   4  12      212.25      219.30     10.21 o 
 -21   5  12      108.69      112.79      7.54 o 
 -19   5  12       87.43       94.38      6.65 o 
 -17   5  12        3.90        1.75      2.82 o 
 -15   5  12      104.36      145.25      7.47 o 
 -13   5  12       16.58       14.27      2.66 o 
 -11   5  12      858.14      834.03     14.76 o 
  -9   5  12       39.87       41.69      3.78 o 
  -7   5  12       47.32       39.36      4.19 o 
  -5   5  12       12.08       17.45      3.14 o 
  -3   5  12       46.11       65.53      4.49 o 
  -1   5  12      398.13      398.21      8.94 o 
   1   5  12      681.84      666.50     13.82 o 
   3   5  12      399.27      462.92      8.71 o 
   5   5  12      306.02      292.02      7.42 o 
   7   5  12       14.30        9.30      2.40 o 
   9   5  12      317.47      315.24     12.80 o 
  11   5  12     1010.64     1054.65     21.39 o 
  13   5  12      487.33      512.75     25.40 o 
  15   5  12       17.82       14.24      3.62 o 
 -18   6  12        2.42        2.33      2.81 o 
 -16   6  12      223.99      223.50     10.69 o 
 -14   6  12     1200.08     1243.25     30.27 o 
 -12   6  12      446.88      429.75     11.18 o 
 -10   6  12      258.80      243.29      7.78 o 
  -8   6  12        3.38       11.66      5.83 o 
  -6   6  12       48.36       45.83      4.01 o 
  -4   6  12        2.11        5.22      2.87 o 
  -2   6  12      586.74      624.49     14.96 o 
   0   6  12      188.87      196.02      9.96 o 
   2   6  12      164.66      150.10      4.97 o 
   4   6  12       19.32       30.59      3.14 o 
   6   6  12      189.98      199.04      7.16 o 
   8   6  12      530.87      570.97     13.44 o 
  10   6  12       16.34       12.47      3.13 o 
  12   6  12        6.49       15.16      4.48 o 
  14   6  12       20.74       18.02      3.70 o 
 -17   7  12       12.60       14.85      3.83 o 
 -15   7  12       15.29       15.23      3.36 o 
 -13   7  12      250.06      254.75      8.86 o 
 -11   7  12       32.57       40.50      4.25 o 
  -9   7  12     1541.10     1554.75     35.45 o 
  -7   7  12      317.09      350.31     10.19 o 
  -5   7  12       43.52       50.03      3.85 o 
  -3   7  12       12.33       13.43      3.75 o 
  -1   7  12       33.66       32.93      3.89 o 
   1   7  12        1.53        0.53      1.91 o 
   3   7  12       56.47       48.31      4.00 o 
   5   7  12        0.13       -0.74      2.01 o 
   7   7  12       22.55       11.63      3.00 o 
   9   7  12       41.50       54.31      5.06 o 
  11   7  12      301.24      355.22     11.03 o 
 -12   8  12       81.46       79.57      5.88 o 
 -10   8  12     1109.79     1126.45     21.08 o 
  -8   8  12      258.21      273.09      8.75 o 
  -6   8  12      201.13      202.04      9.48 o 
  -4   8  12      209.32      243.93     19.47 o 
  -2   8  12      289.28      289.53      8.69 o 
   0   8  12      878.41      911.92     17.74 o 
   2   8  12       73.46       74.49      4.92 o 
   4   8  12      143.10      151.92      6.63 o 
   6   8  12      138.61      142.92      6.80 o 
   8   8  12       17.06       24.80      3.80 o 
  -5   9  12       17.80       12.03      3.29 o 
  -3   9  12      238.46      238.16     10.32 o 
  -1   9  12      151.25      153.59      6.85 o 
 -23   1  13        0.08       -0.88      2.30 o 
 -21   1  13      565.38      622.84     28.01 o 
 -19   1  13      232.68      264.61     12.86 o 
 -17   1  13       63.00       66.87      9.11 o 
 -15   1  13        2.39        2.24      2.71 o 
 -13   1  13      563.43      454.07     15.08 o 
 -11   1  13      411.85      322.50     22.00 o 
  -9   1  13     1569.84     1435.23     32.04 o 
  -7   1  13      366.12      343.45     11.11 o 
  -5   1  13      405.18      403.33     11.85 o 
  -3   1  13      951.38     1012.78     21.71 o 
  -1   1  13        3.09        2.38      2.29 o 
   1   1  13      231.75      220.10      8.58 o 
   3   1  13     1225.00     1197.73     22.03 o 
   5   1  13       27.62       19.67      5.65 o 
   7   1  13      447.95      420.64     12.82 o 
   9   1  13     2252.13     2246.74     43.21 o 
  11   1  13       22.44        8.82      4.11 o 
  13   1  13      288.23      287.97     12.32 o 
  15   1  13       13.95        7.23      3.89 o 
  17   1  13       71.14       72.52      8.49 o 
 -22   2  13      181.78      184.84      7.55 o 
 -20   2  13      252.37      267.66      8.64 o 
 -18   2  13        0.20        1.73      2.54 o 
 -16   2  13       40.97       15.96      3.98 o 
 -14   2  13       14.22       21.11      4.18 o 
 -12   2  13       18.24       23.40      4.14 o 
 -10   2  13      719.08      729.03     18.54 o 
  -8   2  13      197.98      232.10      8.90 o 
  -6   2  13     2201.57     2175.86     40.51 o 
  -4   2  13     2300.48     2152.73     38.74 o 
  -2   2  13       25.24       18.31      3.67 o 
   0   2  13        0.32       -0.98      1.95 o 
   2   2  13        0.01       -1.76      1.76 o 
   4   2  13      789.58      802.56     16.83 o 
   6   2  13        3.14        4.65      2.36 o 
   8   2  13       38.32       32.68      4.58 o 
  10   2  13       43.33       31.11      4.72 o 
  12   2  13      142.92      146.60      9.04 o 
  14   2  13       14.96       13.35      4.63 o 
  16   2  13      559.22      540.54     14.34 o 
  18   2  13       90.45       94.41      7.15 o 
 -23   3  13      243.96      252.82     10.25 o 
 -21   3  13      127.72      132.40      7.59 o 
 -19   3  13     1915.22     2078.90     30.81 o 
 -17   3  13        8.93        3.93      2.22 o 
 -15   3  13       57.43       68.26      4.72 o 
 -13   3  13       50.64       43.14      4.59 o 
 -11   3  13      327.95      334.34      9.01 o 
  -9   3  13        0.15        2.81      2.20 o 
  -7   3  13      590.97      651.68     13.74 o 
  -5   3  13       33.20       15.20      2.23 o 
  -3   3  13        1.77        1.44      2.70 o 
  -1   3  13       75.65       72.69      7.43 o 
   1   3  13       39.14       34.20      3.40 o 
   3   3  13      194.82      258.76      8.09 o 
   5   3  13       91.40       94.53      6.37 o 
   7   3  13        3.64        3.11      2.45 o 
   9   3  13      562.48      567.59     11.91 o 
  11   3  13       43.66       55.56      4.42 o 
  13   3  13      174.83      166.36      6.90 o 
  15   3  13      283.02      279.43      9.93 o 
  17   3  13        6.78        5.44      3.91 o 
 -22   4  13       27.72       30.44      4.68 o 
 -20   4  13       51.45       55.15      5.57 o 
 -18   4  13       17.04       18.89      4.74 o 
 -16   4  13       83.86       79.98      9.42 o 
 -14   4  13      118.15      140.91      6.07 o 
 -12   4  13      214.66      231.31      7.06 o 
 -10   4  13     1235.23     1299.26     29.53 o 
  -8   4  13      763.62      821.90     13.76 o 
  -6   4  13      124.82      107.00      6.80 o 
  -4   4  13       46.55       46.29      4.61 o 
  -2   4  13        5.50        5.33      2.30 o 
   0   4  13      745.27      770.30     16.52 o 
   2   4  13        0.79        2.53      1.57 o 
   4   4  13     1050.20      929.99     17.82 o 
   6   4  13      380.52      364.81      8.84 o 
   8   4  13     1251.30     1328.99     20.96 o 
  10   4  13       37.01       34.38      3.67 o 
  12   4  13      193.51      205.56      8.98 o 
  14   4  13      251.52      267.15      9.78 o 
  16   4  13      163.56      178.80      9.56 o 
 -19   5  13      275.73      290.43     14.92 o 
 -17   5  13      409.30      414.05     12.01 o 
 -15   5  13      170.73      172.22      7.39 o 
 -13   5  13       24.29       21.85      3.13 o 
 -11   5  13        2.56        5.49      2.19 o 
  -9   5  13      172.08      197.86      6.14 o 
  -7   5  13       28.97       33.62      2.74 o 
  -5   5  13      255.83      251.87      8.77 o 
  -3   5  13       46.64       53.84      5.00 o 
  -1   5  13      843.49      890.18     16.15 o 
   1   5  13      193.05      197.38      7.32 o 
   3   5  13       26.68       25.92      2.57 o 
   5   5  13       15.82       12.30      2.40 o 
   7   5  13       45.24       50.21      3.99 o 
   9   5  13       19.10       21.78      3.75 o 
  11   5  13        0.71        0.84      2.49 o 
  13   5  13      358.69      430.07     15.90 o 
 -18   6  13      754.66      848.89     19.51 o 
 -16   6  13      228.78      251.75     10.02 o 
 -14   6  13       70.91       79.06      5.83 o 
 -12   6  13        6.61        1.91      2.31 o 
 -10   6  13      116.93      118.70     13.22 o 
  -8   6  13      245.83      227.36      8.17 o 
  -6   6  13        0.05       -0.86      1.54 o 
  -4   6  13        4.42        2.80      3.19 o 
  -2   6  13       22.00       30.35      4.69 o 
   0   6  13        4.45        3.89      3.12 o 
   2   6  13       17.02       21.02      4.10 o 
   4   6  13       40.26       52.35      4.10 o 
   6   6  13       57.70       56.65      4.52 o 
   8   6  13      846.53      920.73     20.68 o 
  10   6  13      209.68      229.28     13.89 o 
  12   6  13       30.21       42.85      4.80 o 
 -15   7  13      156.30      171.32      8.01 o 
 -13   7  13       55.38       45.26      4.75 o 
 -11   7  13      621.37      575.91     13.58 o 
  -9   7  13      672.80      641.06     14.02 o 
  -7   7  13      214.34      237.71      6.20 o 
  -5   7  13      110.84      118.35      5.07 o 
  -3   7  13       24.31       24.97      5.63 o 
  -1   7  13        0.35        0.59      3.14 o 
   1   7  13       27.47       24.41      2.89 o 
   3   7  13       78.10       83.13      4.86 o 
   5   7  13      111.23      130.18      6.14 o 
   7   7  13       34.05       21.64      6.50 o 
   9   7  13        0.44        2.65      2.72 o 
 -10   8  13      445.03      431.73     11.64 o 
  -8   8  13      116.00      124.69      6.28 o 
  -6   8  13      131.61      118.97      6.14 o 
  -4   8  13       95.55      104.96      5.98 o 
  -2   8  13      316.38      315.90      9.08 o 
   0   8  13       38.22       40.09      5.69 o 
   2   8  13       33.89       52.82      4.48 o 
   4   8  13      159.92      189.11      7.54 o 
 -22   0  14      697.58      709.93     33.64 o 
 -20   0  14       55.23       71.73     11.95 o 
 -18   0  14      274.50      272.26     18.26 o 
 -16   0  14       86.33       69.32     10.29 o 
 -14   0  14        3.35       10.98      5.38 o 
 -12   0  14      127.59      114.52     10.49 o 
 -10   0  14      790.62      766.59     27.78 o 
  -8   0  14        6.83       16.35      4.51 o 
  -6   0  14      101.82        9.37      2.98 o 
  -4   0  14     3323.99     2156.40     56.62 o 
  -2   0  14    14896.03    13692.81    296.99 o 
   2   0  14       31.62       19.95      4.96 o 
   4   0  14     2234.56     2188.14     58.56 o 
   6   0  14     4025.47     3987.27     97.40 o 
   8   0  14      245.34      233.87     14.50 o 
  10   0  14      973.56      925.84     33.38 o 
  12   0  14      222.51      217.32     15.36 o 
  14   0  14      146.45      114.39     12.81 o 
  16   0  14        1.04       -4.62      4.70 o 
 -23   1  14      330.84      368.42     21.44 o 
 -21   1  14      137.59      154.76      9.99 o 
 -19   1  14       77.73       85.39      8.72 o 
 -17   1  14        0.50        2.18      3.04 o 
 -15   1  14      169.22      182.16      9.69 o 
 -13   1  14      373.41      389.11     21.75 o 
 -11   1  14      238.33      189.58     13.86 o 
  -9   1  14      651.11      622.36     17.48 o 
  -7   1  14      577.75      541.96     15.05 o 
  -5   1  14      535.64      618.20     33.56 o 
  -3   1  14       69.34       73.98      5.55 o 
  -1   1  14      954.69     1009.09     39.15 o 
   1   1  14      587.55      618.54     14.39 o 
   3   1  14      120.46      123.13      6.30 o 
   5   1  14      441.59      392.85     17.23 o 
   7   1  14     2075.92     2027.19     39.77 o 
   9   1  14     1668.10     1572.33     33.56 o 
  11   1  14      125.56      115.19      8.88 o 
  13   1  14       24.80       25.55      6.84 o 
  15   1  14       83.81       71.73      9.46 o 
 -22   2  14      604.40      667.76     15.08 o 
 -20   2  14       39.72       39.54      4.23 o 
 -18   2  14       70.92       75.03      6.86 o 
 -16   2  14       57.12       56.87      6.85 o 
 -14   2  14       42.01       36.89      5.39 o 
 -12   2  14      378.54      303.73     11.80 o 
 -10   2  14      238.29      301.53     12.15 o 
  -8   2  14        0.02        0.98      2.28 o 
  -6   2  14     1330.72     1273.47     36.67 o 
  -4   2  14        0.17        0.32      4.41 o 
  -2   2  14      990.01      952.52     18.47 o 
   0   2  14      499.12      487.79     12.10 o 
   2   2  14      448.59      413.49     11.18 o 
   4   2  14      710.07      738.60     16.43 o 
   6   2  14      626.64      602.80     16.81 o 
   8   2  14      220.60      206.91      9.58 o 
  10   2  14      103.92       91.66      7.76 o 
  12   2  14       22.97       28.09      4.95 o 
  14   2  14      204.06      224.72     17.40 o 
  16   2  14     1476.44     1492.67     35.69 o 
 -21   3  14      511.99      515.73     12.96 o 
 -19   3  14       45.59       48.00      4.54 o 
 -17   3  14       11.80       13.37      2.90 o 
 -15   3  14       61.78       74.26      8.24 o 
 -13   3  14       54.49       30.66      4.88 o 
 -11   3  14       60.21       58.32      5.93 o 
  -9   3  14     2130.44     2040.62     39.26 o 
  -7   3  14      101.85       97.92      5.31 o 
  -5   3  14      535.83      522.87     11.94 o 
  -3   3  14       19.23       24.25      2.84 o 
  -1   3  14       83.74       70.01      4.27 o 
   1   3  14        3.15        2.54      1.96 o 
   3   3  14      828.31      826.63     24.28 o 
   5   3  14       26.11       35.26      6.19 o 
   7   3  14       14.12        5.56      5.42 o 
   9   3  14       47.19       46.55      6.77 o 
  11   3  14      429.94      275.73     15.45 o 
  13   3  14      355.96      374.04     11.36 o 
  15   3  14      167.31      169.88      8.02 o 
 -20   4  14      590.73      631.02     16.13 o 
 -18   4  14      224.09      238.25      8.50 o 
 -16   4  14      124.28      115.47     12.54 o 
 -14   4  14      666.11      732.90     14.41 o 
 -12   4  14      517.66      547.11     11.64 o 
 -10   4  14     1707.05     1678.49     24.25 o 
  -8   4  14      948.73      909.99     16.70 o 
  -6   4  14     1195.77     1191.74     19.53 o 
  -4   4  14       32.29       34.63      4.11 o 
  -2   4  14      274.12      308.84     17.70 o 
   0   4  14       58.10       71.25      5.55 o 
   2   4  14      144.31      112.31      5.01 o 
   4   4  14       63.59       87.12      4.84 o 
   6   4  14      293.23      328.27      8.59 o 
   8   4  14       10.17        8.24      2.52 o 
  10   4  14      370.91      413.96     10.51 o 
  12   4  14       13.81       12.20      3.81 o 
  14   4  14      130.86      122.12      8.27 o 
 -19   5  14       36.03       37.11      4.78 o 
 -17   5  14      133.08      142.90      9.24 o 
 -15   5  14       10.94       16.73      5.20 o 
 -13   5  14       31.19       28.22      3.50 o 
 -11   5  14       69.02       75.01      4.82 o 
  -9   5  14      209.02      221.16      8.43 o 
  -7   5  14       26.58       22.16      2.88 o 
  -5   5  14        1.39        2.08      2.49 o 
  -3   5  14       13.47       23.50      3.61 o 
  -1   5  14      227.65      258.96     10.02 o 
   1   5  14      111.88      117.98      7.80 o 
   3   5  14      209.97      231.69      6.65 o 
   5   5  14       58.82       64.92      4.39 o 
   7   5  14      182.46      192.28      6.93 o 
   9   5  14       17.88       21.83      3.52 o 
  11   5  14      273.14      280.41     13.20 o 
 -16   6  14       33.24       36.77      4.51 o 
 -14   6  14        9.62        6.14      2.82 o 
 -12   6  14      102.73       98.30      5.93 o 
 -10   6  14       36.93       28.46      6.53 o 
  -8   6  14      234.00      244.86     13.14 o 
  -6   6  14        5.17        2.96      5.35 o 
  -4   6  14       27.83       24.10      4.59 o 
  -2   6  14       10.06       12.21      4.52 o 
   0   6  14       18.68       32.56      6.29 o 
   2   6  14      399.29      427.11     10.94 o 
   4   6  14      177.10      178.90      6.71 o 
   6   6  14       38.90       45.16      4.38 o 
   8   6  14       39.21       38.11      4.33 o 
  10   6  14        0.43       -2.42      2.49 o 
 -13   7  14      210.97      287.38      9.76 o 
 -11   7  14       17.43       28.99      5.46 o 
  -9   7  14      807.48      833.64     16.77 o 
  -7   7  14      788.47      900.90     17.07 o 
  -5   7  14      166.84      197.92     10.05 o 
  -3   7  14       25.27       21.53      5.85 o 
  -1   7  14      213.06      216.69     13.15 o 
   1   7  14      642.71      641.71     13.35 o 
   3   7  14      669.09      685.45     18.97 o 
   5   7  14        0.94        0.87      2.47 o 
  -4   8  14        0.93        1.03      2.30 o 
  -2   8  14       98.65       98.54      5.52 o 
 -21   1  15        2.77        2.78      3.37 o 
 -19   1  15      581.63      608.94     20.83 o 
 -17   1  15       94.96      103.30      9.24 o 
 -15   1  15       37.41       36.89      5.54 o 
 -13   1  15       98.52       92.04      7.87 o 
  -9   1  15       18.20       10.92      4.66 o 
  -7   1  15      125.91      113.50      7.73 o 
  -5   1  15      124.93      138.66     14.08 o 
  -3   1  15     2213.40     2122.59     40.31 o 
  -1   1  15       22.26       29.83      9.17 o 
   1   1  15        0.01        1.78      2.18 o 
   3   1  15       32.28       28.93      9.10 o 
   5   1  15       68.81       88.59      8.87 o 
   7   1  15      210.00      194.56      9.46 o 
   9   1  15      282.06      293.54     12.15 o 
  11   1  15      278.80      272.41     12.19 o 
  13   1  15        3.49        4.29      3.65 o 
  15   1  15      293.35      292.12     13.69 o 
 -20   2  15      312.92      324.91     14.83 o 
 -18   2  15      208.53      211.96     11.82 o 
 -16   2  15       82.74       87.13      8.63 o 
 -14   2  15      125.66      103.87     25.10 o 
 -12   2  15      205.83      215.54     15.90 o 
 -10   2  15      398.13      380.82     13.13 o 
  -8   2  15      283.39      260.84     10.31 o 
  -6   2  15      112.45      139.91     17.15 o 
  -4   2  15        3.24        3.45      2.21 o 
  -2   2  15      376.53      392.83     10.98 o 
   0   2  15      693.59      697.06     15.76 o 
   2   2  15      424.60      448.34     13.67 o 
   4   2  15      198.69      204.46      9.21 o 
   6   2  15      830.13      740.01     19.71 o 
   8   2  15        1.42        0.38      2.86 o 
  10   2  15       29.69       20.58      4.44 o 
  12   2  15      479.59      464.29     16.65 o 
  14   2  15       41.13       39.48      7.27 o 
 -19   3  15      100.10      115.27      8.67 o 
 -17   3  15      296.50      329.03      9.56 o 
 -15   3  15      760.22      787.10     22.18 o 
 -13   3  15      193.99      231.20     10.79 o 
 -11   3  15       91.35       85.29      7.29 o 
  -9   3  15     1122.61     1073.03     24.70 o 
  -7   3  15     1659.16     1716.49     33.99 o 
  -5   3  15        3.31        4.54      2.07 o 
  -3   3  15       67.40       56.86      4.16 o 
  -1   3  15      119.86      109.65      5.62 o 
   1   3  15      304.73      302.10     10.37 o 
   3   3  15        0.65        1.06      2.45 o 
   5   3  15        6.11        6.16      3.11 o 
   7   3  15       74.78       72.65     15.64 o 
   9   3  15        1.99        3.35      3.19 o 
  11   3  15      141.67      132.34     15.35 o 
  13   3  15       32.81       37.76      9.61 o 
 -18   4  15      348.68      418.45     11.39 o 
 -16   4  15      609.10      682.56     14.53 o 
 -14   4  15       90.13      109.98      9.55 o 
 -12   4  15      161.00      189.45      7.70 o 
 -10   4  15       30.52       27.06      3.20 o 
  -8   4  15       86.46       85.55      7.37 o 
  -6   4  15      183.25      202.10     20.06 o 
  -4   4  15     1045.53     1093.35     41.21 o 
  -2   4  15        1.23       -0.02      3.69 o 
   0   4  15       44.86       41.99      6.56 o 
   2   4  15       52.73       63.43      5.01 o 
   4   4  15        1.24        1.28      2.50 o 
   6   4  15       92.85      111.28      5.80 o 
   8   4  15        0.04       -3.92      2.04 o 
  10   4  15      226.87      269.64      9.40 o 
  12   4  15       31.02       34.62      4.46 o 
 -17   5  15      377.26      405.36     12.37 o 
 -15   5  15       74.09       84.59      7.18 o 
 -13   5  15        1.03       -1.20      2.18 o 
 -11   5  15       42.34       34.83      3.61 o 
  -9   5  15     1025.41     1067.62     17.75 o 
  -7   5  15        2.68       -0.71      1.72 o 
  -5   5  15      913.15     1006.38     21.55 o 
  -3   5  15      369.19      399.64     11.88 o 
  -1   5  15       27.42       14.21      9.12 o 
   1   5  15        9.10        1.55      5.30 o 
   3   5  15        7.99        6.35      3.02 o 
   5   5  15      537.18      549.50     12.71 o 
   7   5  15        5.23        8.72      2.67 o 
   9   5  15        1.40        5.62      2.96 o 
 -14   6  15       49.35       51.45      5.02 o 
 -12   6  15       18.77       20.49      6.66 o 
 -10   6  15        0.94        1.00      2.36 o 
  -8   6  15      142.77      136.71      5.76 o 
  -6   6  15      324.22      362.10     13.61 o 
  -4   6  15      366.85      425.21     14.61 o 
  -2   6  15      779.69      816.10     27.67 o 
   0   6  15      172.55      190.26     12.38 o 
   2   6  15      984.37     1013.06     22.39 o 
   4   6  15       32.82       37.29      3.84 o 
   6   6  15      782.07      800.39     17.08 o 
  -9   7  15        9.23        6.11      3.64 o 
  -7   7  15       48.50       52.07      4.12 o 
  -5   7  15      265.25      298.61     15.84 o 
  -3   7  15      124.87      140.10     11.09 o 
  -1   7  15      218.15      229.96     13.74 o 
   1   7  15      621.83      619.71     23.91 o 
 -20   0  16     2094.70     2223.12     69.75 o 
 -18   0  16      499.84      518.12     26.88 o 
 -16   0  16        2.69        5.92      4.93 o 
 -14   0  16      207.15      173.21     13.74 o 
 -12   0  16      227.76      254.83     16.24 o 
 -10   0  16      160.82      148.35     12.13 o 
  -8   0  16      595.60      659.99     26.24 o 
  -6   0  16      357.01      242.59     14.38 o 
  -4   0  16       50.97        0.17      2.17 o 
   0   0  16       69.51       21.04      5.26 o 
   2   0  16      148.16      134.39     11.12 o 
   4   0  16      241.96      207.24     13.90 o 
   6   0  16       74.46       80.89     10.25 o 
   8   0  16      339.72      289.40     17.23 o 
  10   0  16      225.13      198.20     14.79 o 
  12   0  16       26.36       16.05      7.00 o 
 -19   1  16      441.63      456.45     18.17 o 
 -17   1  16      196.62      197.54     16.70 o 
 -15   1  16       39.26       37.18      5.78 o 
 -13   1  16       33.73       31.26      5.11 o 
 -11   1  16        2.63        0.77      1.84 o 
  -9   1  16       10.55        5.72      3.21 o 
  -7   1  16      127.24      117.99      7.60 o 
  -5   1  16      103.14      106.54      8.16 o 
  -3   1  16       28.03       13.73      3.54 o 
  -1   1  16      994.47      925.12     22.44 o 
   1   1  16      928.68      924.23     22.61 o 
   3   1  16       14.63       12.05      5.48 o 
   5   1  16      726.58      448.42     19.90 o 
   7   1  16      142.16      136.23      8.34 o 
   9   1  16      191.69      181.15      9.89 o 
  11   1  16      911.04      877.21     28.95 o 
 -18   2  16       78.22       88.97      9.08 o 
 -16   2  16      886.38      989.84     37.66 o 
 -14   2  16       63.52       70.34     11.55 o 
 -12   2  16      462.79      551.06     29.37 o 
 -10   2  16       24.84       26.32      4.56 o 
  -8   2  16      223.57      217.08      9.72 o 
  -6   2  16       81.17       83.00      6.32 o 
  -4   2  16      229.12      241.48      8.79 o 
  -2   2  16      887.28      906.36     21.82 o 
   0   2  16     3132.74     3191.04     57.16 o 
   2   2  16        0.68       -3.00      2.66 o 
   4   2  16       25.90       13.03      3.68 o 
   6   2  16      312.01      318.72     13.44 o 
   8   2  16     1038.23     1080.54     39.93 o 
  10   2  16      117.09      122.33      8.76 o 
  12   2  16      469.51      476.00     17.25 o 
 -17   3  16       37.50       33.99      5.10 o 
 -15   3  16        1.15        1.84      2.83 o 
 -13   3  16       62.04       75.23      7.47 o 
 -11   3  16      594.87      617.77     37.84 o 
  -9   3  16       92.96       95.22      8.10 o 
  -7   3  16        1.44        2.68      2.51 o 
  -5   3  16       64.97       66.54      5.14 o 
  -3   3  16      800.47      830.97     45.14 o 
  -1   3  16      226.10      198.90     11.85 o 
   1   3  16      258.40      278.91     10.36 o 
   3   3  16      521.25      530.30     17.63 o 
   5   3  16       21.41       30.06      4.61 o 
   7   3  16        0.82        2.64      3.17 o 
   9   3  16      804.28      835.88     26.43 o 
 -16   4  16        0.18       -1.29      2.26 o 
 -14   4  16       82.14      100.22      5.82 o 
 -12   4  16       21.47       16.56      2.95 o 
 -10   4  16       49.48       39.18      4.54 o 
  -8   4  16       36.55       44.71      4.92 o 
  -6   4  16       53.12       54.98      4.95 o 
  -4   4  16      302.87      288.27      9.52 o 
  -2   4  16       18.46       15.37      5.13 o 
   0   4  16        0.10       -0.06      2.30 o 
   2   4  16      240.98      242.97      9.67 o 
   4   4  16      477.65      491.92     22.34 o 
   6   4  16       46.94       50.55      5.91 o 
   8   4  16       58.05       68.21      7.39 o 
 -13   5  16       66.72       80.84      7.18 o 
 -11   5  16        9.59       19.79      3.93 o 
  -9   5  16      237.64      253.23     11.79 o 
  -7   5  16     1845.58     1933.45     27.25 o 
  -5   5  16     1048.22     1147.31     23.15 o 
  -3   5  16       76.20      101.05      7.14 o 
  -1   5  16       26.86       35.53      5.46 o 
   1   5  16       52.22       44.24      3.70 o 
   3   5  16      117.44      122.31      8.98 o 
   5   5  16      607.49      630.66     14.25 o 
   7   5  16      123.91      140.99      6.89 o 
 -10   6  16      205.70      234.73     11.00 o 
  -8   6  16      661.92      677.16     14.23 o 
  -6   6  16      639.07      635.16     19.22 o 
  -4   6  16        2.02       10.11      5.13 o 
  -2   6  16        6.88        5.02      4.47 o 
   0   6  16        3.06       -3.53      3.78 o 
   2   6  16        2.27        0.50      2.25 o 
 -17   1  17       91.61       90.48      9.13 o 
 -15   1  17        1.72        0.61      3.08 o 
 -13   1  17      514.50      470.23     16.59 o 
 -11   1  17        6.15        1.98      3.34 o 
  -9   1  17        0.53       -2.55      2.29 o 
  -7   1  17      348.34      368.13     17.45 o 
  -5   1  17       63.96       60.35      6.72 o 
  -3   1  17        8.87        8.56      4.39 o 
  -1   1  17      736.20      705.63     32.75 o 
   1   1  17      259.16      234.80     10.45 o 
   3   1  17      189.90      200.41      9.86 o 
   5   1  17      172.59      154.72     13.40 o 
   7   1  17      314.10      298.19     12.50 o 
   9   1  17      318.96      336.96     13.89 o 
 -16   2  17        6.25        5.21      4.28 o 
 -12   2  17      120.91      117.07      8.46 o 
 -10   2  17      175.61      188.09      9.61 o 
  -8   2  17        8.69        3.28      3.05 o 
  -6   2  17       13.06       16.27      4.85 o 
  -4   2  17        5.88        4.65      3.72 o 
  -2   2  17        2.24        1.72      2.68 o 
   0   2  17     1134.21     1162.37     26.81 o 
   2   2  17       74.58       66.79      6.50 o 
   4   2  17       34.77       29.16      4.95 o 
   6   2  17        1.52       -0.88      2.87 o 
   8   2  17       43.38       41.20      5.87 o 
 -15   3  17       94.80      102.37     10.86 o 
 -13   3  17       90.56       87.69      8.09 o 
 -11   3  17       24.28       20.99      4.31 o 
  -9   3  17      165.80      143.84      8.60 o 
  -7   3  17      158.70      158.99     24.64 o 
  -5   3  17      278.42      289.36     10.91 o 
  -3   3  17      314.39      341.04     12.33 o 
  -1   3  17       15.77       13.60      4.19 o 
   1   3  17      233.45      218.52      9.65 o 
   3   3  17       31.54       25.77      4.68 o 
   5   3  17        0.20        2.27      3.15 o 
   7   3  17      392.49      391.96     14.44 o 
 -14   4  17      209.26      196.14      9.31 o 
 -12   4  17       40.78       48.46      6.50 o 
 -10   4  17      204.61      232.02     13.02 o 
  -8   4  17        8.28       13.57      3.49 o 
  -6   4  17      854.64      879.19     21.11 o 
  -4   4  17      134.47      144.16      7.27 o 
  -2   4  17      545.19      605.73     21.74 o 
   0   4  17     1150.06     1258.68     35.03 o 
   2   4  17      790.37      811.44     20.46 o 
   4   4  17      537.69      572.69     20.52 o 
   6   4  17       45.79       46.15      8.67 o 
 -11   5  17      419.66      464.92     11.31 o 
  -9   5  17      998.51     1090.71     18.65 o 
  -7   5  17      535.92      525.65     11.22 o 
  -5   5  17      196.30      158.69      8.38 o 
  -3   5  17        0.64        4.33      3.41 o 
  -1   5  17       57.48       41.74     12.66 o 
   1   5  17      442.95      499.87     14.86 o 
   3   5  17      196.75      216.15      7.66 o 
 -14   0  18     2137.68     2349.66     69.54 o 
 -12   0  18       33.02       36.02      8.01 o 
 -10   0  18      983.58     1088.79     38.85 o 
  -8   0  18      403.98      464.28     22.79 o 
  -6   0  18      216.45      212.08     14.68 o 
  -4   0  18      149.96      128.49     11.39 o 
  -2   0  18      234.68      162.93     12.59 o 
   0   0  18       22.32       20.83      6.48 o 
   2   0  18      160.49      153.88     12.45 o 
   4   0  18      113.42      102.50     11.97 o 
   6   0  18       36.75       29.54      6.95 o 
 -15   1  18        1.98        3.77      3.53 o 
 -13   1  18       32.88       24.67      5.08 o 
 -11   1  18        1.05        0.59      2.06 o 
  -9   1  18      216.53      216.48     10.78 o 
  -7   1  18       15.48       14.17      4.04 o 
  -5   1  18       61.27       76.45      7.03 o 
  -3   1  18      106.45      111.53     10.72 o 
  -1   1  18        2.23        2.69      2.86 o 
   1   1  18      100.87       90.68      7.84 o 
   3   1  18      176.67      177.70      9.66 o 
   7   1  18      105.48       88.35      8.11 o 
 -14   2  18      130.91      137.46     16.10 o 
 -12   2  18       12.61        9.14      3.89 o 
 -10   2  18       44.08       55.92      6.51 o 
  -8   2  18        0.61        4.64      2.91 o 
  -6   2  18       15.07       11.78      3.76 o 
  -4   2  18      427.95      419.85     14.46 o 
  -2   2  18      107.89       93.58      7.79 o 
   0   2  18      131.03      122.48      8.10 o 
   2   2  18      125.03      134.22      8.74 o 
   4   2  18      119.66      113.28      8.13 o 
   6   2  18      157.96      170.06     21.23 o 
 -13   3  18       23.94       31.68      5.54 o 
 -11   3  18        0.28       -0.24      3.20 o 
  -9   3  18      150.24      158.02      9.27 o 
  -7   3  18       43.69       56.94      5.99 o 
  -5   3  18      189.62      191.89      9.37 o 
  -3   3  18       83.78       94.03      6.87 o 
  -1   3  18      124.61      139.43      8.38 o 
   1   3  18      395.33      410.28     19.79 o 
   3   3  18      134.04      114.99     20.01 o 
   5   3  18      190.72      194.28     10.04 o 
 -10   4  18      472.93      556.90     15.15 o 
  -8   4  18        7.24        5.73      3.88 o 
  -6   4  18       10.14        9.75      3.38 o 
  -4   4  18       15.92       20.44      6.33 o 
  -2   4  18      365.81      411.80     13.12 o 
   0   4  18      754.14      793.59     20.25 o 
   2   4  18      971.29      981.31     34.97 o 
  -9   1  19      180.04      168.42      9.88 o 
  -7   1  19        0.78        0.38      3.21 o 
  -5   1  19        1.56        1.46      5.03 o 
  -3   1  19       89.32       90.52      8.04 o 
  -1   1  19      246.76      240.60     17.21 o 
   1   1  19        9.01        7.28      3.75 o 
   3   1  19        1.15        1.98      3.40 o 
 -10   2  19        5.90        6.12      3.61 o 
  -8   2  19        6.86        9.46      3.69 o 
  -6   2  19       80.61       74.40      7.28 o 
  -4   2  19      114.01      132.07      8.88 o 
  -2   2  19      104.94      116.94     18.71 o 
   0   2  19      467.82      496.56     16.38 o 
  -5   3  19       44.29       35.94      5.12 o 
  -3   3  19       82.69       91.99      7.26 o 
                                                 
